# Supplementary material for: A novel protein descriptor for the prediction of drug binding sites
Source: BMC Bioinformatics. 2019 Sep 18;20:478. doi: 10.1186/s12859-019-3058-0 (PMC6749706; doi:10.1186/s12859-019-3058-0)
Supplement: Supplementary file 1 — Protein list for the experiment with various channels. This file contains randomly selected training proteins for the experiment with various channels. All proteins come from the sc-PDB database, 3000 for training, 1000 for validation and 1000 for testing. (CSV 81 kb) [file 12859_2019_3058_MOESM1_ESM.csv]

PDB	LABEL
1phk_1	training
4ocv_1	training
1xah_1	training
3vqx_2	training
3apv_2	training
1jol_2	training
4e9b_1	training
4ftl_1	training
4f9a_1	training
3bem_1	training
3nus_1	training
4rbs_2	training
1rx3_1	training
1r43_1	training
3r35_1	training
3bll_1	training
4chz_1	training
4oed_1	training
2x8g_1	training
4itm_1	training
4l17_4	training
4wqm_1	training
4yd7_1	training
4r7i_1	training
3grs_1	training
2oyf_1	training
20gs_2	training
3poz_1	training
1d0l_1	training
2io9_2	training
4fcw_3	training
4bb2_1	training
5c3j_3	training
1n4s_4	training
1o29_2	training
1w1p_1	training
3v3q_2	training
3h4v_9	training
1bn3_1	training
3inr_2	training
2oym_2	training
2cdc_3	training
2c3k_1	training
2xx4_1	training
3u9n_1	training
2qd3_1	training
1xm1_1	training
3nt2_1	training
4gdc_7	training
3p17_1	training
4nwz_4	training
4x8o_1	training
1yw9_1	training
3zsq_2	training
4ftt_1	training
4bx7_1	training
4dne_1	training
1u7w_1	training
3sax_1	training
3gi4_1	training
1rft_1	training
4m3t_1	training
2bhp_1	training
4an2_1	training
1way_1	training
4k1x_2	training
3cvu_1	training
4xt5_1	training
3fzt_1	training
1e8h_2	training
3iis_3	training
3agl_2	training
4f3i_1	training
1b4p_1	training
4dku_2	training
1bn4_1	training
3k2x_2	training
3fui_2	training
4klv_1	training
1han_1	training
4mo4_2	training
3qqf_1	training
4rrg_3	training
1vfr_2	training
5bsm_2	training
3b9m_3	training
6adh_2	training
1yry_1	training
5dro_1	training
3qkz_1	training
1mez_1	training
4i0i_3	training
2fna_1	training
4bch_1	training
2g1s_1	training
4pah_1	training
1s17_2	training
3ttj_1	training
1zys_1	training
5hyn_1	training
2hdj_2	training
1k6c_1	training
3gww_1	training
3gcn_1	training
2ei0_2	training
3oik_1	training
4i4f_1	training
4xf6_2	training
1lqd_1	training
4gol_2	training
1b5d_2	training
1m78_2	training
1hze_1	training
1isj_1	training
3upi_1	training
2pvl_1	training
1shj_1	training
3gqv_1	training
2nnl_1	training
2j3j_1	training
3r5z_2	training
4k97_1	training
3awh_2	training
4eip_1	training
2rtm_1	training
3vfa_1	training
3t8h_1	training
1nqw_1	training
3qf9_1	training
4de5_2	training
4gfo_1	training
4g6n_1	training
2yfj_1	training
4h3i_2	training
3utd_2	training
4alg_1	training
1p9b_1	training
2qe4_2	training
1k74_2	training
1mue_1	training
1lm1_1	training
4eqw_2	training
4zdz_1	training
1x1d_1	training
5c2l_1	training
3sqz_1	training
2lf1_1	training
1rdt_2	training
2tdm_1	training
3vt3_1	training
4fd2_1	training
1fgc_1	training
3hco_1	training
4ikz_1	training
3d27_1	training
4rvj_2	training
3cwk_1	training
3vf5_1	training
4d7t_1	training
2byi_1	training
5c4c_1	training
2ghl_1	training
3bxz_2	training
3p0g_1	training
3czr_1	training
1icq_1	training
1nm5_2	training
1sa5_1	training
1mdr_1	training
6gsu_2	training
3fzs_1	training
2fn7_2	training
4g8b_1	training
2v00_1	training
4ydu_1	training
2zdt_1	training
2xfk_1	training
2c43_1	training
2ea2_1	training
1el3_1	training
3oiv_1	training
3wd9_2	training
4d0l_3	training
4ivm_1	training
1e3k_2	training
4lys_1	training
4yhj_2	training
1ol6_1	training
1m0w_1	training
4pl9_1	training
3in6_2	training
3nwz_1	training
3ddn_1	training
2wih_2	training
3myk_2	training
2wm3_1	training
4p5f_1	training
3d1x_1	training
5byl_1	training
4hhz_3	training
1d4i_1	training
3av7_1	training
4bb6_2	training
3dys_1	training
3n61_4	training
4b66_2	training
3gam_2	training
4paa_1	training
2j50_2	training
2q2y_2	training
2fzw_1	training
1ngc_1	training
1ouy_1	training
3o15_2	training
3w5e_1	training
1ouk_1	training
3bfb_1	training
2v92_1	training
3lz6_1	training
3deh_1	training
1uwz_1	training
4af3_1	training
3vxj_1	training
4a9i_3	training
4flj_1	training
3dop_2	training
3shr_1	training
2xvh_4	training
3s1s_1	training
1xow_1	training
3uzz_2	training
4cf1_2	training
4bqj_1	training
2c6k_1	training
3phi_2	training
2cjp_1	training
3lxp_1	training
2qen_1	training
4cok_2	training
4a9r_1	training
3oy0_1	training
3cpp_1	training
4xiv_1	training
1gg5_5	training
3wzn_1	training
2y4l_1	training
5ayz_11	training
4lj8_1	training
1di9_1	training
4ixt_1	training
1pw6_2	training
3myt_1	training
3veu_1	training
3lt1_2	training
1hzz_1	training
4lrz_1	training
1pw7_3	training
2bzg_1	training
4j54_1	training
3iei_1	training
3qfc_3	training
4ku2_1	training
4oi2_1	training
1arh_2	training
2eld_1	training
1e80_1	training
3dcs_1	training
1kar_2	training
3neg_2	training
4gap_2	training
4v3i_1	training
2cft_1	training
4nzh_1	training
4wxf_2	training
3ox2_1	training
5ax3_1	training
4h57_1	training
1edo_1	training
5ahk_3	training
3ig8_1	training
4lcw_2	training
4fs4_1	training
4eh5_1	training
5c3q_3	training
3hav_3	training
1iol_1	training
3bmc_3	training
3cif_1	training
4mk8_2	training
2i0y_1	training
3b3m_1	training
2qi0_1	training
4cqn_4	training
3p8i_1	training
3gwf_1	training
3mjr_1	training
4q1w_1	training
4kbz_1	training
2pd8_1	training
3pkq_3	training
4q7f_1	training
1h1s_1	training
4g6g_2	training
4i8q_1	training
3zsg_1	training
1grr_1	training
1xvt_1	training
3kyb_3	training
2q4w_1	training
2gqf_1	training
2a57_4	training
3ebi_1	training
4aj1_2	training
1t32_1	training
3pfh_2	training
1kia_1	training
4xsv_2	training
4cjq_2	training
4dwv_3	training
4oay_3	training
3q2y_1	training
2jf0_1	training
4aox_1	training
1ysw_1	training
3lov_1	training
4da5_2	training
3we0_2	training
1ffi_1	training
3nj8_2	training
2zgz_2	training
3fg2_1	training
2cen_1	training
1v1b_3	training
1ia3_2	training
3hp5_1	training
1stc_1	training
4fuj_1	training
4er7_1	training
3kej_1	training
4gqt_2	training
1tys_2	training
1get_4	training
4dlb_1	training
2qd6_1	training
4cjf_1	training
1xiu_1	training
2x3n_1	training
1gm7_1	training
1x78_1	training
1ke7_1	training
4lpb_1	training
3dk4_1	training
3ox3_2	training
4gql_1	training
4chy_2	training
1rev_1	training
2bkj_1	training
3n2i_2	training
3jy0_1	training
4l1x_1	training
3lfa_1	training
4o43_1	training
1xq6_2	training
5uvi_1	training
4a9u_1	training
3nhl_2	training
4qt3_1	training
3a26_1	training
4xb1_1	training
4e5g_4	training
4bga_1	training
3ov4_2	training
1wma_1	training
3c6t_1	training
1rp4_1	training
1uyf_1	training
2b0m_1	training
3wo1_1	training
3aw9_4	training
3ldo_1	training
4nvq_2	training
2ycy_1	training
2b9y_1	training
4fqf_4	training
4gyy_1	training
2qir_1	training
1qpd_1	training
3gvi_3	training
1fds_1	training
4j57_1	training
2std_1	training
4gll_1	training
1d7y_1	training
4pwd_1	training
4z0u_1	training
3vhx_1	training
1fec_1	training
3iiq_2	training
1a9y_1	training
3khm_1	training
1e96_1	training
4d0l_1	training
3tr6_1	training
4mrm_1	training
3rhj_2	training
3t4k_1	training
1od1_1	training
4yut_2	training
4ec3_1	training
1h2b_2	training
2uyh_1	training
4afe_1	training
3a9w_2	training
2r5t_1	training
1ics_1	training
2r06_1	training
3v2j_1	training
1ej3_1	training
4lez_1	training
3tlk_3	training
3omu_2	training
1kgi_2	training
3t2g_1	training
2xyf_1	training
1gp5_2	training
4d8n_1	training
3r2f_4	training
2y03_2	training
3g7f_1	training
3dr4_2	training
4prx_1	training
4mmb_1	training
4rht_3	training
4lvt_2	training
3frd_1	training
3t2v_1	training
4nie_1	training
2zr9_1	training
2e2q_1	training
1i80_2	training
3ldg_1	training
3pm1_1	training
1lol_2	training
3utg_4	training
4uz6_2	training
2zre_1	training
1r2j_1	training
4fkq_1	training
1rc0_1	training
1iv2_4	training
4em9_1	training
3guh_1	training
1eno_1	training
1n0u_1	training
4b8l_1	training
2ji6_2	training
4pmj_1	training
2g1n_1	training
5cx6_1	training
2obj_1	training
3vqv_1	training
4ju3_2	training
3o9i_1	training
3rql_2	training
1l5l_2	training
1s2d_3	training
4c13_1	training
1mqw_1	training
1z6q_1	training
3m8c_3	training
2ylr_1	training
5d2n_1	training
3kz1_1	training
4jvm_2	training
1q8u_1	training
4dyp_1	training
1eqh_2	training
2i80_1	training
4itb_1	training
3il4_4	training
4iue_1	training
1qv0_1	training
3sdk_1	training
1jm6_2	training
4cie_1	training
2eq7_4	training
3v8w_2	training
3d8v_1	training
4ku7_1	training
1iay_1	training
2xb9_1	training
1z5v_1	training
2cwf_1	training
2wo9_3	training
4zme_2	training
4jky_1	training
3ie3_2	training
3qto_1	training
4buv_2	training
3jx6_2	training
1udb_1	training
4rsy_1	training
1sdw_1	training
2kmx_1	training
1g69_2	training
2aia_1	training
4ih6_1	training
1fdr_1	training
1kp8_4	training
3e7m_2	training
2bfa_1	training
3rpq_3	training
1p44_5	training
1jzq_1	training
2rtn_2	training
4fkr_1	training
1gw2_1	training
4k77_1	training
3eqm_1	training
4i1n_1	training
3b1j_1	training
4eud_2	training
2hb7_1	training
2q5o_5	training
2ilu_1	training
2q2v_1	training
3lcu_1	training
2pgt_1	training
2l85_1	training
3kn5_1	training
4iij_1	training
2npx_2	training
2xjj_2	training
4f6x_1	training
1hnh_1	training
2g2z_1	training
3atz_1	training
3ogk_3	training
2uxo_1	training
2egh_1	training
2w2x_1	training
3c0z_2	training
4ju8_1	training
4dca_1	training
2gci_3	training
3nv6_1	training
5kf2_1	training
4tvb_1	training
3tl9_1	training
1d3q_1	training
5dbj_1	training
4a7b_2	training
5c41_3	training
1jf0_1	training
3r34_1	training
3ral_1	training
1ny3_1	training
1kq9_1	training
2isc_6	training
4hey_3	training
3dek_1	training
3eey_1	training
2j3q_1	training
2ejz_2	training
4amj_2	training
3jsw_2	training
3hj9_1	training
2owb_1	training
3lm1_1	training
1a69_2	training
4hee_1	training
4dem_1	training
4ubv_1	training
5dbg_1	training
4aza_1	training
4imw_1	training
3b9m_1	training
4g8l_2	training
4eht_1	training
4r09_1	training
3ufv_4	training
3gsi_1	training
4m49_2	training
2p6k_1	training
1zw1_1	training
3d72_2	training
1h73_1	training
3cjq_3	training
3ncq_2	training
3lfm_1	training
1v5z_2	training
2j0j_1	training
1v41_1	training
3ska_1	training
2hai_1	training
2r26_2	training
1h1r_2	training
3lst_1	training
4nmk_6	training
4c94_4	training
4fmq_1	training
4fg7_1	training
1ruo_1	training
4fsy_1	training
1jr8_2	training
1u31_2	training
1glb_1	training
1g27_3	training
1rs7_1	training
2wme_5	training
1n7h_1	training
4mrx_1	training
5kcp_2	training
1w8p_3	training
4epw_2	training
3i97_1	training
1wav_5	training
4hxy_2	training
2brm_1	training
1pk9_2	training
4h4z_1	training
5cwa_1	training
4drp_1	training
2ycm_1	training
1enz_1	training
1i3k_2	training
1gqt_2	training
4r7u_2	training
1x7j_2	training
3ml2_1	training
1ro6_2	training
3qpn_1	training
4fwe_1	training
1h63_1	training
3a73_1	training
4avg_2	training
3nbv_1	training
4dsu_2	training
4o2l_1	training
3bw2_1	training
1oxo_2	training
2vr1_1	training
2c27_1	training
4xt4_1	training
3rpo_1	training
1l4h_2	training
1pme_1	training
4ph9_1	training
1tqp_1	training
2byh_1	training
3ln1_4	training
4yv5_2	training
1iep_1	training
3hf3_1	training
4wrk_6	training
2w71_1	training
4fjz_1	training
3r5f_1	training
4m63_1	training
3tnf_1	training
1aa6_1	training
1u0h_2	training
2hzq_1	training
2aso_1	training
3vqu_1	training
3t70_3	training
5a05_6	training
2ggq_1	training
1a94_1	training
2ayp_1	training
1bcu_1	training
2our_1	training
4qen_1	training
1flm_2	training
3ktl_1	training
4qx5_1	training
3txz_1	training
2pio_1	training
2a0f_1	training
2x8h_1	training
1gir_1	training
1jub_2	training
3sdi_2	training
4ge5_1	training
2i76_1	training
3hxe_1	training
3r95_2	training
4ivg_1	training
4q73_1	training
1nvr_1	training
2de4_2	training
2j5s_1	training
2rh1_1	training
4a95_5	training
4v37_2	training
3otq_1	training
1n3r_12	training
3cs9_1	training
1kt8_2	training
3qe2_1	training
4rvf_1	training
1ra3_1	training
3rv3_1	training
3ftx_2	training
4imf_1	training
1ee0_2	training
1o6q_3	training
4ie6_1	training
3t7v_1	training
3sx2_7	training
2a1m_1	training
3iw4_3	training
2z4j_1	training
2opn_1	training
2po5_1	training
3r7e_1	training
2qbs_1	training
4ure_1	training
3ik9_8	training
4mzu_10	training
2e95_2	training
1h5t_8	training
3qnl_1	training
2hu6_1	training
4gg5_1	training
2e07_1	training
4k9l_1	training
4b5p_1	training
1wzi_2	training
5by6_4	training
2xje_1	training
4l31_2	training
1njd_1	training
1exa_1	training
2qxx_1	training
4j36_1	training
4cf6_2	training
1hjf_1	training
3n2p_1	training
2piu_2	training
4nm5_2	training
1ogu_2	training
1jyw_4	training
3scg_1	training
4mbe_2	training
2uw6_1	training
1hf3_1	training
3tdj_2	training
5kf9_2	training
1g9r_1	training
3evj_1	training
1yet_1	training
4raw_1	training
4hzf_1	training
1uag_1	training
2zbz_1	training
4l6g_2	training
4mbs_2	training
4fok_1	training
2bxi_1	training
4uyl_1	training
4u8j_2	training
2puj_1	training
3bti_1	training
4fm5_1	training
2wge_1	training
3o6o_1	training
4mpj_1	training
5af7_1	training
3sni_1	training
2z78_1	training
1acj_1	training
2ow0_2	training
2bd0_2	training
5b0o_3	training
4acg_2	training
1qsn_1	training
1ra8_1	training
2xk4_1	training
5hyr_1	training
5fkm_1	training
3kq7_1	training
3zon_1	training
2yxu_2	training
3h59_1	training
3w18_1	training
3nks_1	training
3vru_1	training
4tyq_2	training
2p3q_2	training
3t2s_1	training
2vle_4	training
2vbv_2	training
3nw2_3	training
1afe_1	training
1xkv_1	training
3dv5_1	training
3krc_1	training
1eq2_12	training
4bec_1	training
4i3p_1	training
2xk2_1	training
1v5y_2	training
4gsu_2	training
1f20_1	training
4im2_1	training
3ust_1	training
2el0_1	training
3oyq_1	training
3epy_1	training
1rxj_3	training
2fzb_1	training
1j0x_2	training
1w19_3	training
3jx2_2	training
3lm9_1	training
4aa0_1	training
2k1q_1	training
4e5n_1	training
1ats_1	training
3c3c_1	training
3q7j_1	training
1t79_1	training
3qji_1	training
3o6r_2	training
4a84_1	training
2iw1_1	training
1jk3_1	training
3gst_1	training
3c10_3	training
3kuk_1	training
3f3s_2	training
3nf6_2	training
1xpc_1	training
2aqj_1	training
2yvw_1	training
3c1o_1	training
3hfw_1	training
4ea3_2	training
2il2_1	training
1pj7_1	training
3zrm_1	training
3kf7_1	training
2ipj_2	training
1zp4_4	training
3pef_7	training
2bei_1	training
3mdd_1	training
4j1r_2	training
3dga_2	training
3ej8_3	training
5d1b_2	training
4ye3_1	training
3uud_1	training
1iki_1	training
1dmw_1	training
1qaq_1	training
3eu5_1	training
2qrq_1	training
3m0i_1	training
4qxp_2	training
2wuu_1	training
4l3j_1	training
2dg4_1	training
1e3r_2	training
2w6c_1	training
4hg7_1	training
4yak_1	training
3a25_1	training
3iup_1	training
2dfv_3	training
3os3_1	training
4a6n_5	training
1x7g_2	training
2idv_1	training
2bxl_1	training
3b1p_1	training
4d96_1	training
3oev_1	training
2qx7_2	training
1e2n_2	training
3b78_1	training
3hy7_2	training
5fyh_2	training
3bwj_1	training
4a8v_1	training
2xkf_1	training
5aut_1	training
2oxy_2	training
4wso_2	training
3bqc_1	training
4yek_1	training
1bmd_1	training
4bti_1	training
4eol_2	training
1hiv_1	training
1hck_1	training
2q0g_1	training
2o12_1	training
1b5t_2	training
3vs1_2	training
1tkg_1	training
2yix_1	training
3i5x_1	training
1d4k_1	training
2wej_1	training
3zbr_1	training
3ar6_1	training
2zmd_1	training
3p7a_1	training
3rhq_3	training
6atj_1	training
3qft_2	training
1sdm_1	training
2aa3_2	training
1jty_1	training
3jq7_2	training
3bpz_3	training
2o22_1	training
2i30_1	training
1jld_1	training
3t8x_1	training
5iqd_1	training
3vzc_1	training
4rsl_1	training
2pdq_1	training
2gtb_1	training
1l4f_1	training
2xtz_2	training
1mq0_2	training
4b8u_1	training
5eb5_4	training
2p0r_2	training
4alx_3	training
1dnp_1	training
5bpf_1	training
5eqb_1	training
2wq7_1	training
3fmo_1	training
1bkg_1	training
4wbn_1	training
3vn2_1	training
3kb1_1	training
3o7w_1	training
4ihi_1	training
3qv2_1	training
1boo_1	training
2gek_1	training
2cd2_1	training
4ax9_1	training
5dju_2	training
2qll_1	training
1k6p_1	training
1uam_1	training
4i4h_1	training
2dbq_1	training
4bwa_1	training
1gia_1	training
4jal_1	training
1u9e_1	training
3a50_3	training
3r1k_1	training
1xp9_1	training
1f20_2	training
1zgi_1	training
3cv9_1	training
2gcq_2	training
2cdz_1	training
1ij8_1	training
1vl8_2	training
1wvx_1	training
2bo8_4	training
2o28_1	training
2ek2_1	training
4x7w_2	training
1juy_1	training
4o5q_1	training
2uw7_1	training
4m10_2	training
1ybu_2	training
4o4f_1	training
2x7t_1	training
3sr4_1	training
3zxv_1	training
2cib_1	training
2vg7_1	training
2ye6_1	training
3g8d_1	training
2xpu_1	training
4iy5_1	training
4fkv_1	training
2qqt_1	training
4rnw_1	training
3qe7_1	training
3nt6_3	training
2y74_1	training
1vbn_1	training
1ty9_1	training
4ivo_1	training
2o0u_1	training
3w2f_2	training
3k3b_1	training
3rm8_2	training
1qu2_1	training
2vp4_3	training
5a88_3	training
3nyn_1	training
3zm9_2	training
2vts_1	training
1jil_1	training
2ooy_1	training
1jus_1	training
5upj_1	training
4e5w_1	training
2e2b_2	training
2eer_1	training
5ief_1	training
3dws_2	training
4gub_1	training
3bmn_1	training
1rgs_2	training
2ji9_4	training
5bqq_3	training
2hxd_1	training
2pca_1	training
4iku_1	training
5a89_1	training
3isi_1	training
2zsh_1	training
1a9x_1	training
2v16_1	training
3r2b_1	training
1cjc_1	training
2q46_2	training
4iao_1	training
4hyf_1	training
4hgt_2	training
4x7v_2	training
4cfl_1	training
1s1c_2	training
2ohl_1	training
1qvt_1	training
1kbq_6	training
3mp5_1	training
3qu8_4	training
3h65_1	training
3m1f_1	training
4ag5_2	training
1wv7_1	training
4ezl_1	training
3n9y_2	training
2d8a_1	training
3icr_3	training
2ai7_1	training
2hs4_1	training
4lxb_1	training
1gc5_1	training
4h4v_1	training
3vas_2	training
4b14_2	training
4dya_2	training
2gou_1	training
4a81_2	training
3hdy_7	training
3v66_1	training
4c59_1	training
4boy_2	training
4bft_2	training
2a9y_1	training
2g0n_2	training
4fsw_1	training
4b4b_4	training
1d2h_3	training
3ukl_4	training
1soj_7	training
4wou_1	training
3p8z_2	training
1t47_2	training
5aiy_4	training
1os1_1	training
4ca5_1	training
2bru_2	training
3gcm_2	training
4c02_1	training
1q3e_2	training
2ntv_1	training
2xiz_1	training
3ryw_2	training
4jt8_1	training
3aty_2	training
4e20_1	training
3qwp_1	training
5hwo_1	training
4ymv_2	training
4gu5_2	training
2vz6_2	training
1cl2_2	training
1nzy_1	training
5brp_3	training
4tkg_2	training
3rue_1	training
4ccr_3	training
3jx6_3	training
3hvi_1	training
4h1j_1	training
3flw_1	training
2iw8_1	training
4elb_1	training
3plp_1	training
2uw5_1	training
4o6n_1	training
2o2n_1	training
4f5d_1	training
2bxm_2	training
5ebe_1	training
3for_1	training
3d7k_2	training
3qwh_3	training
2kce_2	training
3wdm_3	training
2j7c_1	training
4i13_1	training
2vtb_4	training
4pz2_4	training
2wq6_1	training
1p6j_2	training
1b8n_1	training
4c35_1	training
1nue_6	training
4gm0_1	training
1knu_1	training
2gc8_1	training
4jey_1	training
1qiv_2	training
1yxq_1	training
2amb_1	training
4m6q_1	training
1day_1	training
3lxk_1	training
4b1v_1	training
3gxo_4	training
3am4_2	training
4kfq_2	training
3sl4_4	training
3k4s_1	training
4qnq_12	training
4ilx_1	training
1hwz_5	training
2h94_1	training
4d9e_4	training
4zgs_1	training
1ysx_1	training
2bt0_2	training
3ksd_3	training
1x7r_1	training
4bde_1	training
2bdj_1	training
1k02_1	training
2ipw_1	training
5ebu_4	training
3ryh_3	training
1z5c_1	training
4i03_1	training
2x96_1	training
4l7h_1	training
3ze8_2	training
3zl8_1	training
3tea_1	training
3fkl_1	training
1h6c_1	training
4ck2_2	training
4cof_1	training
4nh8_1	training
5cyo_1	training
4ros_1	training
1xny_3	training
4l8u_1	training
4asg_1	training
4lvg_2	training
2hq9_1	training
3upy_1	training
1h66_6	training
2nvd_1	training
4c4g_1	training
4kqr_1	training
2ele_1	training
2ohp_1	training
3fow_2	training
4hby_1	training
2q8i_1	training
2vd7_2	training
3unk_1	training
5hbs_1	training
2ohx_1	training
2i4x_1	training
1h3f_1	training
3ojo_2	training
1tw2_2	training
2xcm_1	training
3uza_1	training
4a9e_3	training
4yp7_1	training
2f94_1	training
3t0z_1	training
4jzb_1	training
4djp_1	training
4dxj_2	training
3mtl_1	training
1qrs_1	training
3m98_1	training
4l34_1	training
5fs7_2	training
1cy7_1	training
1rqj_1	training
3f8f_1	training
1lwc_1	training
2eh5_1	training
4bkj_2	training
1cbf_1	training
4n16_1	training
2hz0_2	training
2wzg_1	training
2on6_1	training
3cnj_1	training
2gr0_1	training
4iqk_1	training
1q8y_2	training
4l0o_4	training
3e5r_2	training
1hak_1	training
4wzh_2	training
3opx_1	training
3e5h_1	training
2vhv_1	training
4giu_1	training
1e8z_1	training
4iwx_1	training
3d2m_1	training
3jx3_1	training
3apy_3	training
3sab_1	training
1glq_1	training
4b11_6	training
1zio_1	training
3cgd_5	training
1blz_1	training
4azm_1	training
1e6v_4	training
3evb_1	training
3t58_1	training
3f5u_1	training
3qp6_1	training
1iiq_1	training
2g5w_1	training
4l4a_1	training
3ucl_1	training
4hhd_1	training
4xjx_1	training
3uf6_1	training
3h3c_1	training
1tdc_1	training
2qhc_1	training
1t44_1	training
1mb4_1	training
4ag8_1	training
3kpj_2	training
1yqj_1	training
1qf5_1	training
2jav_1	training
2ama_1	training
2ay3_1	training
3axw_1	training
2iib_1	training
2qd2_1	training
4or2_3	training
3r02_1	training
1bqo_1	training
3ukk_1	training
3lfz_2	training
3h0v_1	training
3c16_1	training
4ho2_1	training
1ke9_1	training
4o59_3	training
3mpi_1	training
4eqc_1	training
1q5d_1	training
2qmz_1	training
1e1l_2	training
2wdq_2	training
2jd1_1	training
3zlm_1	training
1pxl_1	training
2jd0_1	training
3cw8_1	training
3n4k_1	training
4c43_1	training
4l4f_1	training
3tw6_6	training
4anp_1	training
2hve_2	training
1mja_1	training
3jt7_1	training
3hvk_1	training
4g0k_1	training
4ap1_2	training
2ym4_1	training
3wow_1	training
4gbe_3	training
2e99_1	training
2ci0_1	training
4kou_1	training
1a9z_1	training
4xp1_2	training
4el9_1	training
4ww9_1	training
2pdj_1	training
3dey_1	training
4yvb_1	training
2fai_1	training
2xa4_2	training
1a9t_1	training
4nbn_1	training
2x6d_1	training
3qop_2	training
1up7_2	training
4kap_1	training
4l39_1	training
1kzk_1	training
4jld_3	training
1h7u_1	training
1iei_1	training
4jlt_1	training
3as1_2	training
3dle_1	training
4loc_1	training
1nja_1	training
3i2l_1	training
1l5o_2	training
4mbl_1	training
3p1d_1	training
1i5r_1	training
1qr2_1	training
4h38_1	training
4lbp_1	training
3mzt_1	training
4ja1_1	training
4j16_3	training
3abi_1	training
1rt3_1	training
4loy_1	training
2i0e_2	training
3zsv_1	training
1rb2_2	training
4h5c_1	training
4ed4_1	training
3lla_2	training
3ump_1	training
4ocg_3	training
4i0s_1	training
4cax_2	training
3pgl_1	training
2ve3_2	training
2pjl_1	training
3itz_1	training
3jq6_2	training
2v8p_2	training
3eks_2	training
3pkp_6	training
2kot_2	training
3t64_2	training
3c15_1	training
3eq0_1	training
3a1c_2	training
4ehv_1	training
3r9c_1	training
2xxh_1	training
1dz6_2	training
2poq_1	training
4d9w_1	training
3w0j_1	training
3owl_1	training
4pt3_2	training
3c6o_1	training
3otu_1	training
2yhd_1	training
2isf_1	training
1wbo_1	training
3a78_1	training
3w2l_2	training
4e8y_2	training
3zmd_1	training
3um6_1	training
4feq_1	training
4i02_5	training
3dzv_1	training
3zsh_1	training
3c4v_1	training
4b68_1	training
3cav_1	training
3adp_1	training
2vww_1	training
3qc9_1	training
2zba_4	training
3dg8_2	training
3qvx_1	training
4dkb_1	training
2zif_2	training
1vyz_1	training
2aqi_1	training
3l6j_2	training
2qzl_1	training
3eei_1	training
3m53_1	training
3bgx_1	training
4kd7_1	training
3pwc_1	training
4ype_1	training
2os1_1	training
2nnl_3	training
4acc_1	training
1xdi_2	training
5cuq_1	training
4cx3_1	training
2p2b_3	training
4o76_4	training
3gxf_1	training
3au8_1	training
3vdq_3	training
2fhk_3	training
4ur0_1	training
4oh4_2	training
4nqg_1	training
2vc7_4	training
1jhm_1	training
4ryv_3	training
4anv_1	training
4ofu_1	training
2hdq_1	training
1h46_1	training
3ipq_1	training
4u9a_1	training
4ea1_1	training
2r8v_1	training
2xls_7	training
4xf7_2	training
1bxd_1	training
3qj5_1	training
4hia_1	training
1osv_1	training
1u2y_1	training
4hlw_1	training
4gtm_1	training
2xrh_1	training
3qus_3	training
4qnw_1	training
4fvx_1	training
2uuj_1	training
1uuv_1	training
4fsr_1	training
2izf_1	training
3owh_1	training
4iqg_2	training
5jy1_3	training
4qem_1	training
3odk_1	training
4z1f_1	training
1rrg_2	training
1j3k_2	training
4l82_2	training
2ynf_1	training
5f54_1	training
4nyi_1	training
1n4w_1	training
3rkb_1	training
3iaa_2	training
4gpj_1	training
4jxz_1	training
5il2_1	training
3k52_2	training
2r5p_2	training
3lu8_1	training
1buq_2	training
4bdi_1	training
1e7c_5	training
2hdk_1	training
4o0l_3	training
3oix_1	training
4to6_4	training
2bxq_3	training
1gwr_1	training
3v9y_1	training
3br2_1	training
4k88_1	training
3lvf_4	training
4jv4_1	training
1v2h_1	training
4bqy_1	training
2dza_1	training
3u9e_2	training
1u2o_1	training
3h03_2	training
1c8k_1	training
3a7j_1	training
1bgq_1	training
3pdn_1	training
5eyp_1	training
1sst_1	training
3nie_1	training
3prf_1	training
3vuc_2	training
1ke6_1	training
5eoy_1	training
1nfy_1	training
5kp2_1	training
1vyr_1	training
5la6_4	training
2zkj_2	training
3a7h_1	training
1kp2_1	training
2gn6_1	training
3mc5_1	training
4dvg_1	training
4ohv_1	training
3w2m_2	training
3sl6_4	training
4fps_1	training
3orp_1	training
2yq9_1	training
2pid_1	training
2a4n_2	training
2jnp_1	training
3o56_1	training
3b8x_1	training
4eb5_2	training
1jup_1	training
3qqh_1	training
2wcg_1	training
3a13_7	training
1q6p_1	training
2opb_1	training
3aem_1	training
2hmo_1	training
4lde_1	training
3ta0_1	training
1mp8_1	training
2ahc_1	training
2bu9_1	training
4hfm_2	training
2op0_1	training
4f7l_1	training
4ho8_1	training
1lnm_1	training
3v1m_1	training
2vdv_2	training
2yeg_1	training
1odx_1	training
1yvf_1	training
3ru0_2	training
5a04_6	training
3mt8_2	training
3jyo_1	training
3oht_2	training
3iod_2	training
4eor_1	training
1pu8_2	training
3ada_1	training
4nkw_4	training
3qvi_2	training
1lsj_2	training
4rpg_1	training
1d6n_1	training
4htx_1	training
2mjp_1	training
1ydt_1	training
1qbr_1	training
4ixd_1	training
1jdj_1	training
2y5z_3	training
4zlg_1	training
1rf9_1	training
3tgu_1	training
3ua3_2	training
5frd_2	training
4cbq_3	training
2rgc_1	training
3mz9_2	training
2nx3_7	training
1sui_1	training
5fa8_1	training
3fi8_1	training
4v01_2	training
4y0k_1	training
3p7n_2	training
4xbj_2	training
3d8w_1	training
2w0h_3	training
2q1w_1	training
2uyi_2	training
1err_2	training
3g1m_1	training
3sm2_1	training
2hs0_2	training
2i9p_1	training
4zol_3	training
2ozu_1	training
3bnu_2	training
1f8s_6	training
3gh8_8	training
1adf_1	training
3hx4_1	training
3fmj_1	training
4wa7_1	training
4xxg_1	training
2y8q_1	training
4l2k_2	training
1rv7_1	training
2yis_1	training
2zul_1	training
1a4i_1	training
4uya_1	training
2cbr_1	training
3f7u_1	training
3kqj_1	training
1rkw_1	training
3r8l_1	training
4qvh_2	training
3o2m_2	training
4jlo_1	training
3qcf_1	training
2xtb_1	training
3mvj_1	training
2y37_3	training
1bv9_1	training
3m0w_6	training
3u7l_1	training
3w2n_1	training
4ykl_1	training
1gaq_1	training
2bel_4	training
3ej0_1	training
1dr5_1	training
1brp_1	training
4uwm_2	training
2ji7_3	training
3cv7_1	training
3n66_2	training
4psb_1	training
4h12_1	training
3b3f_2	training
1e3i_2	training
4be7_1	training
2i4v_1	training
1oho_1	training
2d1n_1	training
3t4l_1	training
4lj7_1	training
1ix1_2	training
2d4h_2	training
5hg0_1	training
2g0h_1	training
4jc5_1	training
4ftj_1	training
3pfi_2	training
3fbe_2	training
3l5e_2	training
2pvk_1	training
2bre_2	training
1odc_1	training
3bbh_2	training
4k11_1	training
1xh4_1	training
4qmx_1	training
1ptj_2	training
2ph6_1	training
4xgx_1	training
3sw1_2	training
4hla_1	training
3d9d_4	training
4j7h_2	training
4dk5_1	training
4ts3_2	training
5eku_2	training
3kec_1	training
2fz8_1	training
3r1y_1	training
1tys_1	training
3img_4	training
4d8t_2	training
4dqw_1	training
3zcw_2	training
3igo_1	training
2bkt_2	training
2y03_3	training
4b10_3	training
4wkb_1	training
3m7r_1	training
2egv_2	training
1vaf_1	training
4eop_1	training
4hbm_1	training
4dqb_1	training
4n3c_1	training
4l2o_5	training
2y6d_1	training
3zhy_2	training
3l06_1	training
1vzq_1	training
2fhy_2	training
2hrc_5	training
5i4n_1	training
1w4z_2	training
1pkg_2	training
4tm4_4	training
3rw9_1	training
4cjp_2	training
5ex0_1	training
4hld_1	training
2dr8_1	training
4jl6_1	training
2wez_1	training
4kgm_4	training
3uft_2	training
3dvl_6	training
3ivm_1	training
4xoi_2	training
4njt_2	training
2yac_1	training
3dr1_1	training
2ogy_1	training
3veh_1	training
5a28_1	training
2gmu_2	training
4ncl_1	training
3zzf_1	training
3kek_1	training
4xqg_2	training
1cny_1	training
2hzn_1	training
3qsa_2	training
3sbh_1	training
3aox_1	training
1g35_1	training
3keo_1	training
2fyp_2	training
3q3n_2	training
1ly3_1	training
3eig_1	training
2vti_1	training
1ppm_1	training
4m6l_1	training
4iif_2	training
4rrc_1	training
3gdp_1	training
5kf1_2	training
3bc3_1	training
4qny_1	training
3b04_1	training
4bl5_3	training
4wx2_2	training
1omo_2	training
3hqd_1	training
3fuh_2	training
1fvo_2	training
1kny_1	training
3mb9_1	training
3n82_2	training
2x0e_1	training
2e5m_1	training
4kar_1	training
4umx_1	training
1y2e_1	training
4f0e_1	training
2j0l_1	training
2cvq_2	training
4nu0_1	training
3k14_1	training
3qts_1	training
3rbq_3	training
3smk_1	training
5c8w_5	training
2p41_2	training
1t4c_2	training
4upj_1	training
1rq9_1	training
2q96_1	training
1hfs_1	training
1iqh_1	training
4hms_1	training
4wh3_1	training
1wy7_2	training
4om8_1	training
1bwk_1	training
1l5o_1	training
3pre_1	training
1xb0_5	training
4p5a_2	training
4tjy_3	training
1nqu_1	training
2q3r_1	training
1kyx_4	training
3oag_1	training
1fls_1	training
3qoa_1	training
4few_1	training
1dna_2	training
2dcm_1	training
1t2b_2	training
4rqv_1	training
1euy_1	training
4g1c_1	training
1v7a_1	training
1nff_1	training
5iqg_1	training
1yy4_1	training
1iiu_1	training
4h4s_1	training
3nlq_4	training
4m2x_1	training
4xul_1	training
1ijj_3	training
3ofm_1	training
1i3l_1	training
4o3m_1	training
4zu4_1	training
1opb_1	training
4n49_1	training
3vdb_2	training
4hbw_1	training
2ix5_5	training
5ab6_3	training
2g72_2	training
2acs_1	training
3pmu_1	training
1yc3_1	training
3jwm_2	training
2w0j_1	training
4bak_1	training
4b0j_13	training
3okf_2	training
1mqb_1	training
4bus_1	training
2fs4_1	training
3fpa_1	training
1a9p_1	training
3vq4_2	training
2pym_1	training
2wx2_1	training
3pgi_1	training
3amf_1	training
3tin_1	training
4weq_1	training
2a8g_1	training
2gnf_1	training
3c9r_1	training
4i4z_1	training
1w78_1	training
3rk7_1	training
2wgh_1	training
1fq1_1	training
3hkv_1	training
3t1k_1	training
5ikt_1	training
2pae_2	training
2aq8_1	training
1ec1_1	training
4gtr_1	training
3ggx_4	training
2c31_3	training
4g8j_3	training
2ek7_1	training
1odi_3	training
1k9s_4	training
5hs6_1	training
1xny_4	training
3bc1_1	training
2ar8_1	training
3jvv_2	training
2pdw_1	training
1th6_1	training
3ew2_3	training
3cib_1	training
1u5a_1	training
4xz3_1	training
2wmw_1	training
2hjr_9	training
1f40_1	training
3gya_1	training
1sdv_1	training
4eua_2	training
1o76_2	training
4ejv_1	training
1k0a_1	training
4mqt_2	training
3fu5_1	training
1i9c_1	training
1w87_1	training
4qjc_1	training
3ixp_1	training
1a50_1	training
3rc7_1	training
4i9b_2	training
2f98_2	training
4a30_1	training
4ec0_1	training
3rfa_1	training
1za1_2	training
4o0r_1	training
1ake_1	training
3ldw_2	training
2w3v_1	training
2qbr_1	training
2q0u_1	training
4nes_1	training
1pdh_2	training
1d8m_1	training
2zyt_1	training
1y6o_1	training
4cym_1	training
2qi1_1	training
4zuk_8	training
1q13_1	training
5ce3_3	training
3ura_1	training
3kmy_1	training
7at1_2	training
5d3e_1	training
3pvt_1	training
2yei_1	training
3lbf_2	training
1if4_1	training
2ewm_2	training
4eer_1	training
1p45_2	training
3a4l_1	training
3w0q_1	training
3n1t_3	training
2qcu_3	training
3dme_1	training
4nan_1	training
3qwj_1	training
3pwh_1	training
2jle_1	training
2gn8_2	training
1nsg_1	training
4g0n_1	training
2b9w_1	training
5f2k_1	training
4cgd_2	training
1vyq_2	training
2fsv_1	training
4bao_1	training
1x15_1	training
3zze_1	training
1hk3_1	training
3gr8_2	training
4lc7_1	training
1rkd_1	training
3nly_1	training
2k5t_1	training
1nhh_1	training
1u26_2	training
3ruk_3	training
1qiq_1	training
4bur_1	training
2xtn_1	training
1o5g_1	training
5ikr_1	training
2vp2_1	training
4zca_1	training
2q0k_1	training
1ws1_1	training
4jse_4	training
3u8m_3	training
3sfg_1	training
1j3j_6	training
3f68_1	training
2emr_1	training
4rnh_1	training
4tmc_5	training
4aos_1	training
4ge7_1	training
1s1t_1	training
3b0x_1	training
3jvh_1	training
1m7b_1	training
4e1v_3	training
4u8m_1	training
2j07_1	training
4r3k_1	training
3v8v_4	training
3pw1_1	training
2igq_1	training
1yyu_1	training
5f6l_1	training
3p3e_1	training
3srq_1	training
4fag_1	training
4i0t_1	training
[truncated: 3,001 more rows]
