# Supplementary material for: A novel protein descriptor for the prediction of drug binding sites
Source: BMC Bioinformatics. 2019 Sep 18;20:478. doi: 10.1186/s12859-019-3058-0 (PMC6749706; doi:10.1186/s12859-019-3058-0)
Supplement: Supplementary file 2 — Protein list for the experiment with various DBSCAN parameters. This file contains randomly selected training proteins for the experiment with various DBSCAN parameters. All proteins come from the sc-PDB database, 3000 for training, 1000 for validation and 1000 for testing. (CSV 81 kb) [file 12859_2019_3058_MOESM2_ESM.csv]

PDB	LABEL
3vqr_1	training
5c1h_1	training
3lki_1	training
3dyn_1	training
1fdu_4	training
1pxk_1	training
2be2_1	training
3ezr_1	training
2f9b_1	training
2vv9_1	training
1qxl_1	training
3iew_2	training
4kg1_1	training
3f5u_1	training
4nr8_1	training
3r9o_1	training
3rus_4	training
4l96_1	training
1kms_1	training
3dy8_1	training
2ea1_1	training
1hzj_1	training
1d4j_1	training
1grr_1	training
2hx4_1	training
1ppj_3	training
2hwc_1	training
2vp0_1	training
1oip_1	training
3frc_1	training
3i4d_1	training
2ylp_1	training
4l8g_1	training
3dyl_2	training
4mzq_5	training
3fkl_1	training
3hl7_1	training
3q0g_2	training
4hmh_1	training
3fy4_4	training
3fhx_3	training
2qmy_2	training
1kyy_2	training
4zs4_2	training
4e5i_3	training
3ulk_1	training
3fx5_1	training
3fc1_1	training
3p7a_1	training
4dbk_1	training
1ype_1	training
4i0a_3	training
4fgk_2	training
4k9t_1	training
3dhc_1	training
2vr1_1	training
3mw9_6	training
2ix5_2	training
4ki0_2	training
5a8a_3	training
4isf_1	training
1knp_1	training
1ikv_1	training
5ai5_1	training
3r37_2	training
4mk9_2	training
3p3c_1	training
4f9g_1	training
2o65_2	training
4i0s_1	training
4d7m_1	training
1uqu_1	training
3wth_2	training
2qi6_1	training
1qnf_1	training
4fh5_1	training
2fk8_1	training
2iwu_1	training
1fk9_1	training
2wsa_1	training
3mxd_1	training
4fcq_1	training
2xk7_1	training
4j6d_1	training
4e2x_1	training
4gbd_1	training
3sxj_2	training
5c8w_5	training
5fl4_1	training
1ig1_1	training
4xgx_1	training
3dzq_1	training
1khh_2	training
1nzf_1	training
3i6i_1	training
3uka_3	training
1pmn_1	training
3e4e_1	training
4dsc_1	training
3r6c_1	training
2prb_1	training
1sqt_1	training
4ur0_1	training
2wlf_2	training
3zl6_2	training
1rpw_1	training
3bgq_1	training
1ol6_1	training
1rag_2	training
3d45_1	training
3c1m_4	training
4foc_1	training
2xgs_2	training
4oac_1	training
4u0z_1	training
2c96_1	training
4gl4_1	training
4yp5_1	training
4j0y_1	training
3v4t_7	training
3bj7_2	training
4tle_5	training
2bl9_1	training
1nw5_1	training
4a6r_2	training
3ufx_4	training
5p2p_1	training
4zqd_1	training
4fl1_1	training
3e2s_1	training
4z3d_3	training
2jkq_1	training
4ek9_1	training
3w5r_1	training
3p5p_1	training
3d90_1	training
5imi_4	training
3akm_2	training
4qi9_2	training
4gk4_1	training
4hp8_2	training
2cn0_1	training
3ary_1	training
3len_1	training
2aso_1	training
3acj_1	training
4p9c_10	training
1orh_1	training
3sac_1	training
4xwr_1	training
2w4j_1	training
4wlv_2	training
1d0v_2	training
1hdr_1	training
1lbm_1	training
3zk5_2	training
1mmv_1	training
1z5a_1	training
3koy_1	training
1bc5_1	training
4f9m_1	training
2vos_1	training
2cdu_3	training
1k0j_1	training
3l8y_1	training
1vcf_1	training
4jrn_1	training
4eq4_1	training
3ox3_2	training
3sbe_1	training
1uoo_1	training
4dlw_1	training
1pn9_1	training
3ort_1	training
3bmn_1	training
1qjf_1	training
3sab_1	training
3iw2_1	training
1p1b_1	training
3roe_3	training
4hey_3	training
2q3f_1	training
1l4h_2	training
2ido_2	training
1al7_1	training
2wvm_2	training
1bx9_1	training
2uag_1	training
2foi_1	training
3mey_1	training
1n5d_1	training
2qhz_1	training
4ere_1	training
1fi9_1	training
3l9h_2	training
4aw0_1	training
4y9x_1	training
4nm7_2	training
3p80_1	training
3s2a_1	training
2y8l_1	training
1bwk_1	training
3c5u_2	training
4iij_1	training
4h5d_1	training
2bi4_1	training
4pxz_1	training
1cxz_1	training
1i9c_1	training
4riy_4	training
1i9q_2	training
3d5w_1	training
1b11_1	training
2zaw_1	training
3bhm_2	training
4js9_1	training
3w2u_2	training
3rqh_1	training
2nnp_1	training
2ght_1	training
2inz_1	training
1n08_1	training
1s3z_2	training
5d6l_1	training
3vsw_1	training
1q6p_1	training
2xnu_1	training
2ilu_1	training
1ow3_1	training
2d2g_1	training
4bii_1	training
1g5s_1	training
3fc5_1	training
4da4_1	training
1phh_1	training
4mk4_2	training
2w6p_1	training
4uda_1	training
1edo_1	training
4imt_2	training
2jfg_1	training
2z9d_1	training
2r7p_1	training
1dej_1	training
3vi2_1	training
3le6_1	training
1t9a_1	training
4lcf_1	training
2yoh_2	training
3n60_2	training
2a8y_7	training
3a4v_2	training
4b0c_4	training
4bfp_2	training
4fnz_1	training
2cts_1	training
1hdo_1	training
4pjk_1	training
3ehj_1	training
2y05_3	training
4qly_2	training
2j6l_4	training
2bi8_1	training
3m2t_1	training
4bdc_1	training
4iir_1	training
2vce_2	training
2d3a_6	training
3nt6_3	training
4nbb_2	training
3sor_1	training
3pp1_1	training
1x96_1	training
3ant_2	training
2hxq_1	training
3ko0_16	training
4wxf_2	training
3nyn_1	training
2pdg_1	training
3c4w_2	training
4fox_3	training
4fnc_1	training
1yi4_1	training
1k4m_3	training
2gr1_1	training
1c7f_2	training
3tyc_2	training
2a0x_1	training
3fqk_2	training
3r6i_1	training
4twp_2	training
4jui_2	training
2yki_1	training
2fn7_2	training
4h2o_3	training
1s1r_1	training
1uho_1	training
2vhq_2	training
2xtb_1	training
3srr_1	training
2dc1_2	training
1z5m_1	training
3qge_2	training
4ctk_1	training
3p0j_4	training
4imp_2	training
3gya_1	training
1yc3_1	training
4fdp_2	training
2ivd_1	training
1tdr_1	training
4d03_1	training
3tne_1	training
3deu_4	training
4o7l_1	training
4bvn_1	training
2i3g_1	training
4qpp_5	training
3h23_1	training
2rd5_1	training
3myq_1	training
1c23_1	training
4mih_6	training
3nmt_1	training
1sg0_2	training
2rtk_1	training
3fow_2	training
4hyh_1	training
1jmg_1	training
2xw1_2	training
1fnb_1	training
3mpe_2	training
4nt3_1	training
1y56_1	training
2qi0_1	training
4tv3_1	training
2fg5_1	training
3ewk_1	training
4o0l_3	training
1c4u_1	training
3tdj_2	training
1kvt_1	training
1f4f_1	training
3r7v_1	training
5jqg_3	training
4dlb_1	training
5dn1_1	training
1f12_1	training
4nif_2	training
1d7l_1	training
3oy0_1	training
4jl6_1	training
4imt_1	training
3arv_2	training
3gi2_1	training
2fyu_1	training
4eqs_3	training
2pfg_1	training
2zjm_1	training
2owu_1	training
3ge1_3	training
3ldf_1	training
5ikv_1	training
2c3q_4	training
4s32_1	training
1xo2_1	training
3pfe_1	training
3kuc_1	training
2d2h_1	training
4ho4_2	training
4tln_1	training
3ufl_1	training
1g69_2	training
3uvv_2	training
2izh_1	training
4qt3_1	training
3ozw_1	training
4uhl_11	training
4kjj_1	training
3koq_2	training
1xp8_1	training
4yr9_2	training
1w1s_1	training
2zdy_2	training
1m9q_1	training
5f56_1	training
4gr8_1	training
3h3t_1	training
1cr6_1	training
1q97_2	training
3lut_1	training
4z63_1	training
1cny_1	training
3evg_1	training
4kox_1	training
4awk_1	training
3s54_1	training
4cx5_3	training
2f2u_1	training
2e8h_1	training
2bhh_1	training
3njo_2	training
3pvt_1	training
3pxv_1	training
1t02_1	training
4c3r_1	training
4qjl_1	training
4nka_2	training
1id0_1	training
3udj_1	training
3mlb_1	training
3bmo_3	training
4b76_1	training
4dx7_1	training
1xdy_7	training
1nqm_3	training
3aho_2	training
4oaq_1	training
1gm7_1	training
1n5q_1	training
3k3j_1	training
1yyr_2	training
4fkl_1	training
1cw3_6	training
1zp4_3	training
2xcm_1	training
1ism_1	training
1wnz_1	training
1oz1_1	training
4dlz_1	training
4iae_2	training
3c0a_1	training
2j0l_1	training
3crz_2	training
4btj_2	training
3fzp_1	training
5c03_1	training
3ar6_2	training
3ou7_2	training
2qbm_1	training
1rh3_1	training
4dsh_2	training
2qpy_1	training
2qta_1	training
3uoy_4	training
1iqe_1	training
2x7g_1	training
3otw_6	training
1y6q_1	training
4mqy_1	training
1oz0_2	training
4fk6_1	training
4mlp_3	training
3mcv_3	training
2egs_1	training
2yvj_1	training
3ggc_2	training
3k4y_1	training
4wx1_4	training
1ebk_2	training
2onp_2	training
1jf2_1	training
4lv5_1	training
3oeh_2	training
1he5_1	training
4ws0_1	training
1zhy_1	training
3w2e_1	training
4g3e_1	training
2zbh_1	training
1gad_2	training
4hse_1	training
3khm_1	training
1p0b_1	training
3gww_1	training
1ijj_3	training
2gq8_1	training
3n61_3	training
3o9l_2	training
4nbi_2	training
3d27_1	training
2gnf_1	training
1n75_1	training
4dlj_2	training
4okk_2	training
4ivd_1	training
2zyv_3	training
4nk9_2	training
1c2t_4	training
3zra_2	training
1it7_1	training
3e6e_1	training
4d2d_1	training
2qd6_1	training
1bn5_1	training
3f3s_2	training
3ras_2	training
4u0i_1	training
4dq1_2	training
2wyj_1	training
4n82_1	training
4btm_1	training
1qzy_1	training
1e1m_2	training
3sii_1	training
3zv6_1	training
2i0z_1	training
1xvp_1	training
3pnl_1	training
1r1j_1	training
3v1m_1	training
1hb3_1	training
3sgx_1	training
1bsv_1	training
4at9_1	training
3ndv_6	training
4l7h_1	training
1c0i_2	training
2vvl_4	training
2npa_1	training
2p7z_1	training
1xr3_2	training
1icq_1	training
4rra_1	training
4izy_1	training
3t64_2	training
4m1e_1	training
4h1n_1	training
2pkm_1	training
4j3l_1	training
2dxd_2	training
1uyh_1	training
3g7j_1	training
4bco_1	training
1cm8_2	training
1rc4_1	training
2pin_2	training
3tiz_1	training
4idp_2	training
3r4n_1	training
2x8g_1	training
2f8p_1	training
4xiv_1	training
1ppj_2	training
3ox1_1	training
4app_1	training
3glm_4	training
1n1p_1	training
2xby_1	training
3kfm_1	training
4jnk_6	training
5fa8_1	training
2fmo_1	training
3gg1_3	training
3jzi_1	training
4h7z_1	training
1h6d_4	training
1w49_2	training
1o04_1	training
3sx2_7	training
3qai_1	training
2vz0_3	training
2inx_1	training
3zw9_3	training
5av3_1	training
3lpk_2	training
3stx_1	training
3ldp_1	training
1t74_1	training
1ysg_1	training
3qf9_1	training
2psv_1	training
3akl_1	training
3br0_1	training
2uxo_1	training
2bxm_2	training
2fzn_1	training
2vb8_2	training
4l31_2	training
4ug5_2	training
1nt1_1	training
5jr3_4	training
3uxh_1	training
3gdv_3	training
4wct_2	training
4q4c_1	training
2giu_1	training
2wxv_2	training
2jhf_1	training
4a9h_3	training
4x8o_1	training
1ogz_1	training
4jtr_1	training
4es5_4	training
4ckc_2	training
1nkz_6	training
5cmx_1	training
3lw0_6	training
2zwa_2	training
3ruh_5	training
3w0h_1	training
2oxy_2	training
3lli_1	training
1t7k_1	training
3qj4_2	training
3osh_1	training
3uyl_2	training
2ym3_1	training
2g9v_1	training
1z48_2	training
3tc5_1	training
2q9c_1	training
3nc2_1	training
3c4e_4	training
4hms_1	training
2w13_1	training
4dxj_1	training
3mee_1	training
1r0e_2	training
3h4g_1	training
3h4v_5	training
4gcm_2	training
2zfi_1	training
2xkf_1	training
4b05_1	training
2q36_1	training
4f8h_5	training
2xk4_1	training
4a4w_2	training
1nv8_1	training
4hfr_2	training
2xls_7	training
3dyl_1	training
3zj6_2	training
1adf_1	training
1fy7_1	training
2aq7_1	training
2a41_1	training
4eix_1	training
1p6j_2	training
4yu1_1	training
3pym_1	training
3d5q_1	training
3jw5_1	training
4f1y_1	training
1ib0_1	training
2b4t_1	training
4iwn_1	training
1kf6_1	training
3dtt_1	training
1ec0_1	training
1x0p_3	training
2xx9_1	training
2z0x_1	training
2g9u_1	training
2ya3_1	training
4c49_1	training
3ben_2	training
1aj0_2	training
1jtx_1	training
4ez3_1	training
3dcc_1	training
1izi_1	training
3of3_9	training
2gs7_1	training
3blr_1	training
4udq_1	training
2zoz_1	training
4aqk_1	training
2eld_1	training
3ivc_2	training
2avs_1	training
3oag_1	training
3dh7_2	training
3zm9_2	training
4ge9_2	training
3da2_2	training
3o0q_2	training
3hgm_2	training
3lxk_1	training
4b4d_1	training
4jk4_7	training
2hwr_1	training
1sln_1	training
3pz3_1	training
4k43_1	training
3m50_1	training
3dhe_1	training
3pft_2	training
3bxo_2	training
1ida_1	training
4o0u_1	training
4b95_1	training
2zfq_1	training
1fvo_2	training
1g05_1	training
4nes_1	training
3zdg_13	training
4bae_3	training
1yb5_2	training
2vnw_1	training
2b60_1	training
4xz3_1	training
2qe0_3	training
4h8a_2	training
2vj9_1	training
1pd8_1	training
4hmv_1	training
4ogi_2	training
1eii_1	training
2rc3_4	training
1m9m_1	training
3st5_1	training
3ny8_3	training
4eso_3	training
1fml_2	training
4jf1_2	training
1g35_1	training
4lv8_1	training
2dkk_1	training
2uyy_1	training
1vc9_1	training
4eyj_1	training
4c1i_1	training
3jwc_1	training
4au7_1	training
3oht_2	training
3c89_1	training
3zlx_1	training
2axn_1	training
3q2y_1	training
2zv2_1	training
1ja1_2	training
1zgc_1	training
2rtl_1	training
5fs8_1	training
3q9k_1	training
2z08_1	training
4z0p_1	training
4ywj_1	training
3sai_2	training
3n10_2	training
4gxs_2	training
4iok_1	training
3amf_1	training
5f6l_1	training
2bxt_1	training
1zgi_1	training
2uzo_1	training
4hzt_1	training
4r8q_1	training
2ybo_1	training
3u3o_2	training
1ke5_1	training
4bb2_1	training
4ts7_2	training
4iqi_2	training
4b13_1	training
3gd3_2	training
4j1t_1	training
4fqt_1	training
1jhy_2	training
1mjt_2	training
1hak_1	training
3x1w_1	training
4eix_2	training
3juk_1	training
1f0y_2	training
4oew_1	training
1zny_1	training
3ljt_1	training
1nvq_2	training
4dru_1	training
2rgc_1	training
3afh_1	training
4fsu_1	training
1yw1_1	training
4j2w_1	training
3zcx_1	training
1wlk_1	training
3qcm_1	training
1csn_1	training
3ce0_1	training
4e0u_3	training
1ld8_1	training
4eet_2	training
3irm_3	training
1ia1_2	training
3icr_2	training
4r3a_2	training
3k0f_4	training
1sre_1	training
1xkk_1	training
1x1d_1	training
1ypk_1	training
5jlc_1	training
2c3d_5	training
2get_1	training
2pdl_1	training
1gky_1	training
2zkj_2	training
3i58_2	training
5di3_1	training
4dk7_1	training
3jsw_2	training
2zxu_2	training
4ct2_1	training
3ge6_1	training
3wo1_1	training
3eq7_1	training
1xow_1	training
2jav_1	training
3vqx_2	training
3u04_1	training
3doc_2	training
3gfb_4	training
1xva_1	training
3k6l_2	training
4ks8_1	training
4ech_1	training
4qbh_1	training
1qpe_1	training
3iel_1	training
2r5t_1	training
1p0h_1	training
3tda_3	training
3nxv_1	training
4n3c_1	training
4nie_4	training
2qcu_3	training
4ac0_1	training
3t9e_1	training
4f64_2	training
3e7i_5	training
1ea1_1	training
4mmc_1	training
2ovx_2	training
1kyo_2	training
1zg3_1	training
4dc1_2	training
3c0z_2	training
2za0_1	training
1t7i_1	training
2vci_1	training
2yne_4	training
4nak_1	training
2o7p_1	training
1ohs_2	training
1dd6_2	training
1l9d_1	training
1if6_1	training
4g2i_1	training
3fbe_2	training
4tld_5	training
3som_13	training
5d5b_4	training
4bhz_1	training
2vq3_2	training
3q1k_1	training
2dcn_4	training
1zvx_1	training
1kyx_4	training
2vr0_1	training
3qwp_1	training
3beg_1	training
2ojt_2	training
4iw8_1	training
1zos_6	training
3atz_1	training
3nga_1	training
4ael_1	training
3dv5_1	training
4aa0_1	training
3tqh_1	training
4eqw_2	training
4lwb_1	training
3ojl_2	training
5bx3_1	training
3wsa_1	training
3tpr_1	training
2ovy_1	training
3d73_2	training
3rba_1	training
1pxj_1	training
4o78_1	training
3ovb_1	training
1rjn_1	training
3lla_2	training
1s16_1	training
3slk_1	training
3ssm_3	training
4fdn_1	training
2gvd_2	training
1j8q_1	training
4qa2_2	training
2vut_2	training
4imf_1	training
3qfr_6	training
4e31_1	training
1qvu_1	training
4mka_1	training
2w3m_1	training
3fpf_1	training
5aaj_2	training
3ura_1	training
4ewh_1	training
1zmd_7	training
3zpq_3	training
2w6c_1	training
3bgx_2	training
2x8i_1	training
4qjk_1	training
2x7e_3	training
1qbs_1	training
2w6m_1	training
4x7w_2	training
1jt6_1	training
3em6_1	training
2oap_2	training
1nr6_1	training
4cf6_2	training
3mwu_1	training
1xor_1	training
2oli_1	training
1tou_1	training
4iwq_1	training
1i90_1	training
4xcv_1	training
4ho5_3	training
1rfv_2	training
3u11_1	training
3ryf_2	training
3o8p_1	training
5hxw_3	training
3int_1	training
3f8r_4	training
3ow3_1	training
3vji_1	training
4hlw_1	training
2jdv_1	training
3cly_1	training
3emg_1	training
4hbn_1	training
2e9z_1	training
3viu_1	training
2trs_2	training
2vz6_2	training
3dh9_1	training
3w67_2	training
4b11_5	training
2fjm_2	training
2wnb_1	training
3bw2_1	training
1knu_1	training
3t5i_1	training
3t8d_1	training
4p5a_2	training
3ad9_2	training
1dlg_2	training
3cty_1	training
1pl6_5	training
3hk1_1	training
2xje_2	training
2cbt_1	training
1b48_1	training
4agw_2	training
4y29_1	training
3r7e_1	training
4jda_4	training
3anl_3	training
4l4d_1	training
2wi5_1	training
3x02_1	training
2az8_1	training
1t2d_1	training
6gsv_2	training
5dpv_1	training
4dg3_1	training
3rbq_4	training
4fwf_1	training
3kk6_1	training
3h6v_2	training
3w2n_1	training
2who_1	training
1pxg_1	training
1u2g_1	training
1kic_1	training
1ewy_1	training
3pj8_1	training
1wdt_1	training
1jx1_1	training
4qny_1	training
3a99_1	training
2hsa_2	training
1dmp_1	training
3tjz_2	training
2vyv_1	training
4lsj_1	training
3s79_1	training
2xab_2	training
4ejj_4	training
4jbq_1	training
1odi_3	training
1s64_4	training
2v9c_2	training
1r6u_1	training
2puj_1	training
1mx5_3	training
3fwf_2	training
3qh2_2	training
3c9r_1	training
2yat_1	training
3nun_1	training
2oth_1	training
3iaf_1	training
4a9n_2	training
4cjk_2	training
4awu_1	training
3owy_1	training
1qf4_1	training
2am9_1	training
4g01_1	training
3o8g_1	training
4u0s_1	training
3n8w_1	training
3c6n_1	training
3mww_1	training
1bof_1	training
4o2r_2	training
1b4v_1	training
4iil_1	training
4xf6_2	training
4l9z_6	training
2rlf_1	training
1dtn_1	training
1jk3_1	training
3rql_2	training
2gr0_1	training
5c1g_1	training
1w73_2	training
1qpj_1	training
1xny_4	training
4bk3_1	training
3nnw_1	training
1wbm_1	training
3zgz_2	training
3d2d_1	training
3qyz_1	training
3rix_1	training
4eos_1	training
2h4j_1	training
3e5r_2	training
3e4v_1	training
3g5q_1	training
2qbo_1	training
1vrt_1	training
3itj_4	training
3uba_1	training
1sv9_1	training
3pjt_1	training
1coy_1	training
3sl6_4	training
3i2l_1	training
1lwc_1	training
2f3k_1	training
3swq_1	training
3gtc_1	training
3gg0_4	training
3vvh_2	training
4q71_1	training
1im2_1	training
1s5k_2	training
2qvy_1	training
3hq8_1	training
3obg_1	training
4ozt_1	training
4hyi_1	training
2xs3_1	training
1vzd_1	training
4wrk_6	training
4dya_2	training
5d3e_1	training
2i9k_1	training
1e2j_2	training
3lm4_3	training
4oav_2	training
1hy3_2	training
3umv_1	training
4nte_2	training
1zz1_1	training
1nvt_2	training
4avl_4	training
4fln_2	training
1ngc_1	training
3gu3_1	training
3c4h_1	training
4fu8_1	training
1fdt_1	training
2iok_1	training
2x0y_2	training
1ju2_1	training
3zsg_1	training
2m3z_2	training
4gqb_1	training
4g3f_1	training
1b2l_2	training
4e5m_2	training
3djk_1	training
2d0k_1	training
1vaf_2	training
4nu6_2	training
3oew_1	training
3sqp_1	training
2ijg_2	training
2pam_1	training
3kdb_1	training
1q5d_1	training
4tzk_1	training
3n7u_12	training
1atr_1	training
1g1l_1	training
4dc0_1	training
3gxl_1	training
3nx2_1	training
4q23_1	training
1cy1_1	training
2xw0_2	training
1wbt_1	training
3s55_2	training
1u59_1	training
4tm0_6	training
2q94_1	training
2bme_2	training
3a28_1	training
3znp_1	training
1lpk_1	training
5k7w_1	training
2avv_2	training
4b5o_1	training
1uum_5	training
1ia9_1	training
5iqf_4	training
1tg5_1	training
3r34_1	training
4fps_1	training
3cp6_1	training
4djq_1	training
2cx8_2	training
3oqf_1	training
2x9g_1	training
4oty_2	training
4zzi_1	training
1mjb_1	training
4hw3_6	training
2bh2_1	training
1ol7_1	training
3dyh_2	training
3r7u_1	training
4afe_1	training
3r7f_2	training
5dif_1	training
3ekq_1	training
3cx6_1	training
3r3d_1	training
3rfm_1	training
3rv7_3	training
2czc_4	training
3s3g_1	training
1c9h_1	training
2ydw_2	training
5cho_7	training
3fi8_1	training
1g2k_1	training
4i1c_1	training
1yho_1	training
2cpp_1	training
5bnw_1	training
2puc_1	training
4cid_1	training
2lzg_1	training
3bld_1	training
3ken_1	training
4eh5_1	training
4b64_2	training
2eni_1	training
1wxy_1	training
4g21_1	training
1jnk_1	training
1y4l_1	training
3w3d_1	training
5cvf_1	training
2bdy_1	training
3h8g_4	training
3nlb_1	training
3hl4_1	training
4jfi_1	training
1cq7_1	training
5kcp_2	training
3uaz_1	training
1eet_1	training
4ith_2	training
3upi_1	training
4ct1_1	training
4jwp_1	training
3q7f_1	training
2oyu_1	training
1w0k_1	training
4heu_1	training
3fl9_2	training
4f7j_1	training
2xlt_2	training
4tla_2	training
2obj_1	training
4cip_1	training
3tqc_1	training
2ohu_1	training
1fkl_1	training
4h49_1	training
1uu9_1	training
3jun_4	training
8atc_1	training
4kmz_1	training
2fzh_1	training
2kmn_1	training
3lik_1	training
1q1g_2	training
5eyp_1	training
4zgn_1	training
4ea3_2	training
1dth_2	training
2aj4_1	training
1oon_2	training
4r39_1	training
4ryv_3	training
3tdv_2	training
1m2k_1	training
2pwu_1	training
1ah0_1	training
1p0h_2	training
2fvd_1	training
4luc_2	training
3dd0_1	training
4hzp_1	training
3cjo_2	training
3sp9_1	training
2ga9_1	training
4fsq_1	training
2dzb_2	training
2l85_1	training
2yvl_4	training
3sjz_1	training
2ban_1	training
2xdr_2	training
4emy_2	training
2nvb_3	training
1dis_1	training
4e09_1	training
3ii4_1	training
4hw2_6	training
4rto_1	training
4rxq_1	training
2fto_1	training
2qi4_1	training
1zrq_1	training
3kjs_4	training
4nqg_1	training
3il5_4	training
4djx_2	training
2ouz_1	training
2ycq_1	training
2yyl_1	training
1dyj_2	training
4d89_1	training
1kie_2	training
4fcd_1	training
1q23_7	training
2q5o_5	training
3ccc_1	training
3tr0_1	training
1yy5_2	training
2b0q_1	training
4bcn_1	training
2hry_1	training
4oey_1	training
3wgn_2	training
2r9w_1	training
3em0_6	training
3dck_1	training
3sfz_2	training
3k30_3	training
3dt4_1	training
3g1m_1	training
2hzn_1	training
2zfp_1	training
2wep_1	training
1cjv_1	training
4xmx_1	training
3amt_1	training
4ei7_1	training
1x1j_1	training
5dxa_2	training
2qt0_1	training
2hmy_1	training
1r8q_2	training
1s3w_1	training
3m42_1	training
3q92_1	training
3oxf_2	training
4crz_1	training
4jnc_1	training
1f3e_1	training
3tw6_6	training
3veh_1	training
1uxy_1	training
3sxi_1	training
4om8_1	training
1y6o_1	training
3qkz_1	training
4ep9_1	training
3k5e_1	training
1c2t_3	training
1mp8_1	training
3ft8_1	training
3kyt_1	training
2vn1_1	training
2v8p_2	training
1o6i_1	training
1jhv_1	training
1xmv_1	training
4umy_1	training
2xd6_1	training
2ikh_1	training
4zz7_2	training
2jd0_1	training
2pot_1	training
2e99_1	training
4gnc_2	training
1c70_1	training
3vsj_1	training
1hfr_1	training
2y1x_6	training
2chu_1	training
4jhd_4	training
2vj7_1	training
2i35_1	training
11bg_2	training
4aut_1	training
1d6n_1	training
1kq4_2	training
4de1_1	training
2hek_2	training
1owl_1	training
3q7d_1	training
1qyv_1	training
2vs5_1	training
4itx_2	training
2oht_1	training
1n4s_4	training
5idw_1	training
1uy7_1	training
3qpv_1	training
3zpo_2	training
2ghm_1	training
1k2u_2	training
4ful_1	training
1ae8_1	training
1xur_1	training
4dch_1	training
1ml3_2	training
1ju6_4	training
4kyh_1	training
3mhi_1	training
2ql6_6	training
1ouy_1	training
4asg_1	training
1agw_1	training
5bn3_1	training
3qkd_1	training
1pua_1	training
2pyw_2	training
4g9l_1	training
2osb_1	training
4c05_1	training
3ke1_1	training
3of2_1	training
3tq8_1	training
3ksd_3	training
3uax_1	training
3l7l_1	training
3g5k_2	training
5f8e_1	training
4u9z_1	training
4gbn_2	training
4k2x_2	training
3qmn_12	training
3t70_3	training
2nmv_1	training
4a1o_2	training
4dbz_1	training
3am4_2	training
2ji6_2	training
3bbr_1	training
4hu1_2	training
3fvq_1	training
3vwd_1	training
2oad_2	training
3zhr_1	training
2p5f_1	training
3mz9_2	training
3zns_3	training
3mje_2	training
4bbh_3	training
3pd5_2	training
4fpy_1	training
1uuo_1	training
3sh0_2	training
3oxv_2	training
3p62_1	training
1i91_1	training
3dhk_1	training
4mb2_4	training
1w7k_1	training
4lwp_2	training
3vqv_1	training
4fiz_1	training
3p23_1	training
2cib_1	training
3zu2_1	training
4epx_1	training
2buf_18	training
3br0_3	training
2k62_1	training
2mse_1	training
1v5e_1	training
4rlh_2	training
4nks_2	training
3pcf_2	training
4h03_2	training
1h82_3	training
3zkn_1	training
4iar_1	training
1ngs_1	training
1n06_1	training
2q5q_1	training
4bri_2	training
2j7t_1	training
4ttb_1	training
2ojj_1	training
3nwe_1	training
2vuu_4	training
4lol_1	training
1j91_2	training
4y12_1	training
1ytm_1	training
4tyj_1	training
2azy_1	training
2p54_1	training
3qd4_1	training
3qn8_1	training
5c8y_1	training
2hdh_1	training
4ekl_1	training
1j5i_1	training
3hz5_1	training
4o95_1	training
2wih_2	training
4rje_2	training
1n49_1	training
1d3g_1	training
1stp_1	training
3gue_1	training
2y6f_1	training
1z2n_1	training
3reo_6	training
1akc_1	training
5iqa_1	training
2v0i_1	training
4pwd_1	training
4ewo_1	training
2giq_2	training
2x94_1	training
4asd_1	training
3nn6_1	training
4jbo_1	training
3zgn_2	training
3akl_3	training
3c16_1	training
1umc_1	training
4eh3_1	training
3rdq_1	training
3mnr_1	training
4la3_1	training
1xah_1	training
3pzc_2	training
2uw6_1	training
5agk_2	training
3lal_1	training
4g37_2	training
3ijo_2	training
4klv_1	training
2jcx_1	training
1rv7_1	training
1w82_1	training
1zyj_1	training
2vg7_1	training
2q64_1	training
4pgl_2	training
4l8m_1	training
4npt_1	training
4lm5_1	training
3r7c_4	training
3tz3_2	training
1onp_2	training
4to1_6	training
2aa3_2	training
2xpu_1	training
2wec_1	training
3nbv_1	training
1l5f_1	training
3hy9_1	training
2q61_1	training
2wqb_1	training
4n1f_1	training
3nyg_1	training
1svw_2	training
3pwm_1	training
2z97_1	training
3zrk_1	training
1zwl_1	training
4dcv_1	training
3gyi_1	training
4kqk_1	training
4bz7_3	training
5cae_1	training
1lot_1	training
1tvw_1	training
3sez_1	training
4bis_1	training
5k0s_1	training
4qe6_1	training
3gey_1	training
3znc_1	training
2ai7_1	training
3u8d_1	training
4jaq_1	training
2pdx_1	training
2cvq_2	training
2pvh_1	training
3tqa_1	training
2eka_1	training
4djp_1	training
4dz7_1	training
2cmj_1	training
1pnv_1	training
2iiq_2	training
4hr2_2	training
3emd_1	training
1l0o_2	training
3ik9_8	training
3egk_1	training
2dv0_1	training
4y1b_1	training
4cb6_2	training
2clo_2	training
3nu6_1	training
2xuk_2	training
3ha5_1	training
5fit_1	training
3qvs_1	training
2zcv_1	training
2q5g_2	training
3tij_1	training
4kik_2	training
3m4h_1	training
2g2z_1	training
2ggb_1	training
4edz_1	training
3ctj_1	training
2r8v_1	training
1k4q_1	training
2pdk_1	training
3fmm_1	training
1xqc_1	training
5prc_1	training
1w8c_1	training
4f1q_2	training
2j83_2	training
2dq7_1	training
3pkc_1	training
3fui_2	training
4ivy_1	training
1el3_1	training
2ow9_1	training
4bjk_4	training
1t47_2	training
1i7g_1	training
1u5r_2	training
1n71_1	training
1vbn_1	training
1zrd_1	training
4e5n_1	training
2ozu_1	training
2bj4_1	training
3dy6_1	training
4wzy_1	training
4nbw_1	training
1zyd_2	training
1o51_1	training
2bv3_1	training
4zdc_1	training
4aox_1	training
2cah_2	training
4ur1_1	training
4id7_1	training
1gvh_1	training
3oey_1	training
2o9j_1	training
5fdg_1	training
3i0r_1	training
3c72_1	training
1el4_1	training
3qih_3	training
3u57_1	training
1ef3_1	training
1gpu_2	training
2re8_1	training
4dea_1	training
2q1w_1	training
4fv3_1	training
4ihq_1	training
5kgh_3	training
3nv6_1	training
3vc1_12	training
1q65_1	training
1sqp_1	training
1b14_2	training
2xk2_1	training
3a7e_1	training
3own_1	training
4b1d_1	training
3t3z_2	training
3fvu_1	training
4mxo_1	training
2cct_1	training
4m48_1	training
2itq_1	training
2yay_1	training
4qms_1	training
4bch_1	training
4njv_1	training
5adv_4	training
3w2c_3	training
4rtl_1	training
4k38_2	training
3mnp_1	training
4zjc_1	training
4u7w_1	training
1qr6_3	training
3ryh_3	training
1hy7_1	training
2y04_3	training
5bsm_2	training
1fm1_1	training
2vht_3	training
2bkz_2	training
4hhd_1	training
4j0s_1	training
1wuw_1	training
2y3s_2	training
3bgd_1	training
1zdw_1	training
2ca0_2	training
4g17_1	training
3cox_1	training
4eag_2	training
2xfy_1	training
3vpc_4	training
3p6m_1	training
2wwj_2	training
1lcb_2	training
4b8z_7	training
4eom_2	training
5c8d_3	training
2w7x_1	training
4lhw_1	training
2bkk_1	training
4nyw_1	training
3c7a_1	training
5fpe_1	training
2qfx_6	training
4mpe_1	training
3aw9_2	training
3vev_1	training
1xuz_1	training
4kww_3	training
4lrl_6	training
3l77_1	training
4dtp_1	training
1mbz_1	training
4gsu_2	training
4qys_1	training
2clp_6	training
4im2_1	training
4lc7_1	training
1x1a_1	training
4wfr_1	training
3orl_1	training
1z1r_1	training
2qo7_1	training
1ody_1	training
4xp1_1	training
2xwy_1	training
5l8k_1	training
3bhy_1	training
2pmj_1	training
3nug_3	training
3kfr_1	training
4a2a_2	training
5agl_2	training
5jhn_3	training
1i59_1	training
1owp_1	training
3kud_1	training
1kdk_1	training
2nvk_1	training
1r4l_1	training
3oji_1	training
2vke_1	training
3u4r_2	training
2viv_1	training
3r3c_1	training
3b1j_1	training
5a7y_1	training
4ksg_1	training
4hx5_1	training
1ay0_1	training
1bgq_1	training
4s26_1	training
1a26_1	training
5mht_1	training
1ha3_2	training
1hnj_1	training
3ru0_2	training
3byz_2	training
2xck_1	training
1zdf_1	training
1qay_1	training
3uo5_1	training
3h6i_4	training
1s4e_9	training
3tnf_1	training
4ng5_4	training
1yhn_1	training
4rcv_2	training
4ucu_1	training
2zmd_1	training
1sx4_1	training
2f7x_1	training
3jq3_1	training
3wec_1	training
1ptj_2	training
2r3g_1	training
2g1o_1	training
1d3p_1	training
4eji_2	training
2vtl_1	training
4g8z_1	training
2eer_1	training
2vg5_1	training
3n3b_2	training
5hq8_2	training
2vd1_1	training
4bb3_1	training
2vrb_1	training
1pgt_2	training
3qgi_1	training
4zp1_3	training
3c7q_1	training
2woa_3	training
3n4b_1	training
1szf_1	training
2yy8_1	training
4fcb_1	training
3b2s_1	training
2cmk_1	training
1h5r_4	training
4n1g_2	training
3nca_1	training
1aiq_2	training
4fux_1	training
2xnm_1	training
3art_2	training
1hqu_1	training
1czn_1	training
4l09_1	training
2okl_1	training
3u8w_1	training
3dqw_3	training
2e9v_2	training
4jzy_2	training
2a4l_1	training
3ypi_1	training
3ar7_1	training
2zw4_1	training
4f6r_2	training
3ej8_2	training
2cn8_1	training
3m96_1	training
3kc1_1	training
4mep_1	training
2fyc_2	training
4cp3_1	training
2ogi_2	training
1pzo_2	training
1o5g_1	training
3hdh_2	training
3fri_1	training
4cez_1	training
3tfp_1	training
3fco_2	training
5c3c_2	training
4qog_1	training
3oxc_1	training
1gp6_2	training
3vln_1	training
2q0u_1	training
3qqs_1	training
3ayk_1	training
4okn_1	training
3blo_1	training
3ptz_4	training
2z4w_1	training
1n0s_1	training
3cht_1	training
3two_1	training
3t59_2	training
5if9_1	training
3vjl_1	training
2cdu_4	training
1qcf_1	training
2xk6_1	training
3h9j_6	training
2dg9_1	training
2vd0_1	training
5c4c_1	training
3kif_2	training
4rri_1	training
4fc7_3	training
2wq7_1	training
3qpp_1	training
3bhl_2	training
1a7x_1	training
3ahj_1	training
1l4g_1	training
4gi2_1	training
1bmk_1	training
3t2v_1	training
2xng_1	training
2rc6_2	training
3em4_2	training
4qnu_7	training
2npd_1	training
5d7p_5	training
4mc3_1	training
3acx_1	training
3cd3_1	training
4ykg_1	training
1sdv_1	training
1y7l_1	training
1xh5_1	training
5cj2_3	training
4b4o_1	training
3vas_2	training
3aej_2	training
1q8y_1	training
2huv_1	training
4bub_2	training
3c74_4	training
5ftc_1	training
3iw1_1	training
4zk6_1	training
4dus_1	training
1mvc_1	training
4lde_1	training
1j5p_1	training
2qae_2	training
1zs5_1	training
4jsh_4	training
4cgp_1	training
4m2b_1	training
4rvf_1	training
1pt9_2	training
3bqd_1	training
4mxa_1	training
5fkk_1	training
2vta_1	training
4gaa_2	training
2bfm_2	training
3tri_1	training
3to3_1	training
3k2x_2	training
4fr8_1	training
3s41_1	training
3c36_1	training
1a9y_1	training
4zca_1	training
3sm2_1	training
4qoh_2	training
3sn7_1	training
4li6_1	training
4rr6_1	training
5cp8_1	training
3ukf_3	training
3dvl_6	training
3dg8_4	training
3m7i_1	training
1vbi_1	training
3m13_2	training
3iw7_1	training
1oyb_1	training
3c11_1	training
1g0r_10	training
1nen_1	training
2g21_1	training
5a27_1	training
1w6h_1	training
2ylq_1	training
3zt2_1	training
1u9q_1	training
1ve7_2	training
4gv8_2	training
3d1y_1	training
4r3a_4	training
4rqu_1	training
4d9t_1	training
1pz0_1	training
2i4j_1	training
4lxd_1	training
4nd3_2	training
2amb_1	training
4gmy_1	training
2fhi_1	training
1ro8_1	training
1krh_1	training
4gqe_2	training
4e5k_3	training
3jyq_1	training
3njz_1	training
3rbm_1	training
2iw6_2	training
3rm6_1	training
2q0g_1	training
3u88_1	training
1bl6_1	training
3q9o_1	training
3udz_2	training
4m6j_1	training
2h4n_1	training
3gwz_2	training
2r0c_1	training
3w8q_1	training
4pzd_9	training
2x2m_1	training
1bkf_1	training
4dh3_1	training
2g27_2	training
5flt_1	training
1ai0_3	training
2ewa_1	training
1c6y_1	training
3pw8_2	training
4gd9_4	training
1fki_2	training
1o23_2	training
1oky_1	training
4la0_2	training
4j1x_1	training
1axw_2	training
1ny3_1	training
4hlh_1	training
4jvj_1	training
3svj_1	training
2bbw_2	training
3u5s_1	training
2wmx_1	training
2ops_1	training
4b4b_4	training
2pv7_2	training
4n70_1	training
2gtn_1	training
2q66_1	training
4hxy_2	training
4k81_1	training
3lzu_1	training
1bws_1	training
4lg5_1	training
2c5l_1	training
1qxo_1	training
1lrl_1	training
[truncated: 3,001 more rows]
