# Supplementary material for: A novel protein descriptor for the prediction of drug binding sites
Source: BMC Bioinformatics. 2019 Sep 18;20:478. doi: 10.1186/s12859-019-3058-0 (PMC6749706; doi:10.1186/s12859-019-3058-0)
Supplement: Supplementary file 3 — Protein list for the experiment on sc-PDB using various methods. This file contains randomly selected proteins for the experiment with various methods. They are used in the 5-fold cross-validation experiments. A total of 5000 proteins were randomly selected from the sc-PDB database are used in the experiment, with an average of 1000 proteins per fold. (CSV 68.4 kb) [file 12859_2019_3058_MOESM3_ESM.csv]

PDB	LABEL
5hi2_1	fold1
1grq_1	fold1
4cnj_3	fold1
3uzz_2	fold1
2xik_1	fold1
4alx_3	fold1
1ppj_3	fold1
3frc_1	fold1
4iao_1	fold1
4mzq_5	fold1
3q0g_2	fold1
5kjc_3	fold1
1kyy_2	fold1
1odc_1	fold1
4gur_1	fold1
4y0k_1	fold1
4i0a_3	fold1
4mqt_2	fold1
2bsl_2	fold1
2ix5_2	fold1
3tyb_2	fold1
1jra_4	fold1
1mrq_1	fold1
4hfm_2	fold1
1ooq_1	fold1
2qi6_1	fold1
3pvc_1	fold1
4as9_1	fold1
4k10_3	fold1
4e2x_1	fold1
1s36_1	fold1
1pmn_1	fold1
5ccy_1	fold1
3zl6_2	fold1
2q2y_4	fold1
1wv4_2	fold1
3ekp_1	fold1
4fjp_1	fold1
2f6r_1	fold1
3cz1_2	fold1
4eu6_1	fold1
1mx8_1	fold1
4u0z_1	fold1
3bj7_2	fold1
4xd2_2	fold1
2bl9_1	fold1
3ufx_4	fold1
4zqd_1	fold1
5imi_4	fold1
3ubd_1	fold1
2kmx_1	fold1
2zm1_1	fold1
1h47_5	fold1
2cn0_1	fold1
2r7b_1	fold1
3r5f_1	fold1
1mmv_1	fold1
3eyh_1	fold1
2k5t_1	fold1
5dbj_1	fold1
2bhi_1	fold1
1ppm_1	fold1
3au8_1	fold1
2h15_1	fold1
3px2_2	fold1
3c50_1	fold1
3ort_1	fold1
3lmh_1	fold1
2q3f_1	fold1
1al7_1	fold1
2wvm_2	fold1
4z38_2	fold1
2oye_1	fold1
4iij_1	fold1
1i9q_2	fold1
3bhm_2	fold1
2nnp_1	fold1
2xy9_1	fold1
4mk4_2	fold1
2pdw_1	fold1
4uda_1	fold1
3u9e_2	fold1
4c13_1	fold1
4qly_2	fold1
4bdc_1	fold1
2pd7_1	fold1
2r3q_1	fold1
3lnc_1	fold1
2hxq_1	fold1
2ek2_1	fold1
4ago_1	fold1
1rs6_2	fold1
4i13_1	fold1
2x8e_1	fold1
3ac3_1	fold1
3sop_1	fold1
4gm0_1	fold1
1s1r_1	fold1
4kqq_1	fold1
4bec_1	fold1
3p8z_2	fold1
4b74_2	fold1
2dc1_2	fold1
3qoa_1	fold1
1ysw_1	fold1
4ple_3	fold1
2yp0_1	fold1
2ivd_1	fold1
4d03_1	fold1
2pa3_1	fold1
3ewr_1	fold1
3fyg_1	fold1
4r4u_1	fold1
3u2c_1	fold1
4c35_1	fold1
1x1r_1	fold1
4hyh_1	fold1
1grb_1	fold1
1h2b_2	fold1
4o0l_3	fold1
3gco_1	fold1
2zjw_1	fold1
4loi_1	fold1
3po6_1	fold1
3f8p_2	fold1
2cvu_2	fold1
3arv_2	fold1
1d4k_1	fold1
4eqr_2	fold1
1nv9_1	fold1
4uya_1	fold1
1fvt_1	fold1
3vqm_6	fold1
2owu_1	fold1
3ofm_1	fold1
5ikv_1	fold1
4h82_2	fold1
1kt7_1	fold1
1ahg_2	fold1
3ufl_1	fold1
2w05_1	fold1
4p9d_12	fold1
3oev_1	fold1
3rv9_1	fold1
4qoe_1	fold1
1cr6_1	fold1
3u72_1	fold1
3vtd_1	fold1
3mqe_4	fold1
3pxv_1	fold1
2ww4_1	fold1
4ozn_3	fold1
1id0_1	fold1
4pah_1	fold1
4gkt_1	fold1
3ung_1	fold1
2q3k_1	fold1
3fwg_2	fold1
2j0l_1	fold1
1fp6_1	fold1
2qpy_1	fold1
1bx0_1	fold1
1x78_1	fold1
3otw_6	fold1
1dht_1	fold1
2uz3_4	fold1
1rsz_1	fold1
4wx1_4	fold1
5dt0_1	fold1
4hse_1	fold1
3r5o_1	fold1
4kqg_1	fold1
4d2d_1	fold1
1jty_1	fold1
4btm_1	fold1
3d2p_1	fold1
2pir_1	fold1
3ml2_1	fold1
3v1m_1	fold1
3sgx_1	fold1
3b04_1	fold1
3ndv_6	fold1
3mkn_1	fold1
4rrg_3	fold1
2npa_1	fold1
2jah_1	fold1
1cm8_2	fold1
2iib_1	fold1
5ca0_5	fold1
2pin_2	fold1
5aux_1	fold1
4c2y_1	fold1
3neg_2	fold1
2y30_2	fold1
1o04_1	fold1
3qai_1	fold1
1wy7_2	fold1
2inx_1	fold1
3biz_1	fold1
2qtv_1	fold1
4q7f_1	fold1
2psv_1	fold1
2pid_1	fold1
4ykf_2	fold1
3br0_1	fold1
2fzn_1	fold1
3r5z_2	fold1
5gpb_1	fold1
2wxv_2	fold1
2p4s_1	fold1
2jhf_1	fold1
1axe_2	fold1
1lri_1	fold1
3tmz_2	fold1
3nyc_1	fold1
4zr5_1	fold1
3w0h_1	fold1
3osh_1	fold1
1lqy_1	fold1
3tc5_1	fold1
3mee_1	fold1
2p3b_1	fold1
2r2m_1	fold1
1sdu_1	fold1
4yvh_1	fold1
4eix_1	fold1
3pgh_2	fold1
3d8v_1	fold1
2vtb_4	fold1
3q3n_2	fold1
7kme_1	fold1
3vif_1	fold1
3qft_2	fold1
3csd_1	fold1
3i99_1	fold1
1zvl_1	fold1
1q4w_1	fold1
3iqe_5	fold1
3of3_9	fold1
4hgt_2	fold1
1q20_1	fold1
1f40_1	fold1
2hwr_1	fold1
3bur_2	fold1
3m50_1	fold1
3agl_2	fold1
4j3i_1	fold1
1lww_1	fold1
3zdg_13	fold1
4xz3_1	fold1
4h8a_2	fold1
1pd8_1	fold1
5egh_1	fold1
1eii_1	fold1
2jnp_1	fold1
4crs_1	fold1
4bbg_1	fold1
3oht_2	fold1
2z08_1	fold1
4ywj_1	fold1
3akn_1	fold1
1dnc_1	fold1
4b13_1	fold1
1hak_1	fold1
3n4k_1	fold1
3sl4_4	fold1
1nvq_2	fold1
2rgc_1	fold1
4b5p_1	fold1
3qcm_1	fold1
2z78_1	fold1
1g41_1	fold1
3wsb_3	fold1
2yjx_1	fold1
1jwt_1	fold1
2pca_1	fold1
3t31_1	fold1
3mvy_2	fold1
2wo9_3	fold1
4rnw_1	fold1
1vfs_1	fold1
4ct2_1	fold1
2fxd_1	fold1
1xow_1	fold1
4e8w_1	fold1
2z4j_1	fold1
1ea6_2	fold1
3iel_1	fold1
4xj4_1	fold1
1p0h_1	fold1
3w5t_1	fold1
3tda_3	fold1
4nie_4	fold1
1m9n_1	fold1
4f64_2	fold1
3w2f_2	fold1
4kc4_1	fold1
4mmc_1	fold1
5e72_1	fold1
1rs7_1	fold1
2yne_4	fold1
4axa_1	fold1
1dd6_2	fold1
3kyb_3	fold1
4tld_5	fold1
2fn3_1	fold1
4bhz_1	fold1
1u9e_1	fold1
3cui_1	fold1
1nhp_1	fold1
1e4g_1	fold1
2bei_1	fold1
2zse_1	fold1
1zos_6	fold1
1f3b_1	fold1
3sw8_1	fold1
1a9x_1	fold1
4wq4_1	fold1
4iv6_1	fold1
4lwb_1	fold1
5bx3_1	fold1
4qem_1	fold1
3rba_1	fold1
4imf_1	fold1
4ewh_1	fold1
2x8i_1	fold1
4bak_1	fold1
2oap_2	fold1
1xor_1	fold1
4fll_1	fold1
1djl_2	fold1
5xr8_1	fold1
3ow3_1	fold1
2q70_1	fold1
2fsv_2	fold1
2trs_2	fold1
3dh9_1	fold1
2pan_7	fold1
2fjm_2	fold1
2wnb_1	fold1
4j1c_1	fold1
4cdg_1	fold1
4klr_2	fold1
2wi5_1	fold1
3x02_1	fold1
2dpm_1	fold1
3rfa_1	fold1
4fwf_1	fold1
1ydt_1	fold1
3n9y_2	fold1
3w2n_1	fold1
4tyq_2	fold1
1ewy_1	fold1
1n5s_1	fold1
1odi_3	fold1
1qsr_1	fold1
4hlf_1	fold1
3gcl_1	fold1
3qh2_2	fold1
4cb4_1	fold1
2oth_1	fold1
1xq6_2	fold1
2cjm_1	fold1
3myz_1	fold1
4lrz_1	fold1
1wbm_1	fold1
5eb5_4	fold1
3e5r_2	fold1
1acj_1	fold1
3hq8_1	fold1
4wrk_6	fold1
5d3e_1	fold1
1e2j_2	fold1
4fub_1	fold1
4bqp_4	fold1
2y5h_1	fold1
2nvc_1	fold1
4bjb_1	fold1
4fln_2	fold1
1ngc_1	fold1
4kb9_1	fold1
2wcg_1	fold1
4ohv_1	fold1
1b39_1	fold1
4gqb_1	fold1
1ff0_1	fold1
2pdh_1	fold1
4j1k_1	fold1
4nu6_2	fold1
3cv9_1	fold1
1q5d_1	fold1
4dc0_1	fold1
1h1p_2	fold1
3r34_1	fold1
2idv_1	fold1
2j0v_4	fold1
2cx8_2	fold1
2byi_1	fold1
4zzi_1	fold1
2v52_1	fold1
1wvy_1	fold1
4zdz_1	fold1
4raw_1	fold1
3dz7_1	fold1
3h4l_1	fold1
3vzc_1	fold1
3ekq_1	fold1
1f20_1	fold1
1wxy_1	fold1
1y4l_1	fold1
4hne_1	fold1
4j1r_2	fold1
1t9c_3	fold1
4zuk_8	fold1
5dnr_1	fold1
1xon_2	fold1
4zgn_1	fold1
1fue_1	fold1
1l8a_1	fold1
3k5c_3	fold1
2aj4_1	fold1
1w6k_1	fold1
3e8r_1	fold1
1ypl_1	fold1
1hpx_1	fold1
1i5e_1	fold1
4ic7_1	fold1
2nvb_3	fold1
3ols_2	fold1
2yqz_1	fold1
2fto_1	fold1
1s2d_3	fold1
1s0z_1	fold1
2ycq_1	fold1
2w6z_1	fold1
1kie_2	fold1
2xje_1	fold1
1gzu_1	fold1
3wgn_2	fold1
3em0_6	fold1
1afe_1	fold1
3n4m_1	fold1
2hzn_1	fold1
2v3h_1	fold1
2wep_1	fold1
2q8i_1	fold1
3ue4_1	fold1
1x1j_1	fold1
2onm_11	fold1
3jyo_1	fold1
3veh_1	fold1
3sxi_1	fold1
3srq_1	fold1
4yjd_2	fold1
3k5e_1	fold1
3gxo_5	fold1
1o6i_1	fold1
4jey_1	fold1
1hdx_1	fold1
1ksz_1	fold1
3kga_1	fold1
3sf6_1	fold1
11bg_2	fold1
1kq4_2	fold1
4de1_1	fold1
2hek_2	fold1
4boy_2	fold1
3bus_1	fold1
4ez8_1	fold1
2q2v_1	fold1
1qw5_1	fold1
2ghm_1	fold1
2eq7_1	fold1
4bid_2	fold1
1xur_1	fold1
4ie7_1	fold1
4avg_2	fold1
3wd9_2	fold1
3ipt_1	fold1
2bgm_1	fold1
4g9l_1	fold1
3r6p_1	fold1
2bjs_1	fold1
3t70_3	fold1
3p2h_2	fold1
2xb5_1	fold1
3ts4_1	fold1
2vn0_1	fold1
3ln1_4	fold1
4dqe_1	fold1
3pd5_2	fold1
3grv_1	fold1
1t63_1	fold1
3dlc_1	fold1
3dhk_1	fold1
2ek3_1	fold1
4epx_1	fold1
3ggp_4	fold1
4hvr_1	fold1
4eyb_2	fold1
1jil_1	fold1
2r9x_2	fold1
4a2j_2	fold1
2p2b_3	fold1
3oy4_1	fold1
1ky2_1	fold1
4tyj_1	fold1
2nnq_1	fold1
4ekl_1	fold1
1d3g_1	fold1
2y6f_1	fold1
3x0a_1	fold1
5iqa_1	fold1
4bti_1	fold1
3hav_3	fold1
1eby_1	fold1
2xa4_2	fold1
4eh3_1	fold1
2c9e_3	fold1
4la3_1	fold1
3pzc_2	fold1
2q64_1	fold1
2q61_1	fold1
1lj8_1	fold1
1pax_1	fold1
2ai7_1	fold1
2zi3_2	fold1
4dz7_1	fold1
4hr2_2	fold1
4j54_1	fold1
3vmm_1	fold1
1b8n_1	fold1
1oyt_1	fold1
5fit_1	fold1
3etd_15	fold1
3epy_1	fold1
2xw7_2	fold1
4bur_1	fold1
4nkw_4	fold1
2x4z_1	fold1
4epw_2	fold1
2xvf_1	fold1
2j5s_1	fold1
2bj4_1	fold1
3dy6_1	fold1
3h5n_1	fold1
2nvd_1	fold1
4l4f_1	fold1
3rhd_1	fold1
2xc3_1	fold1
2gqx_1	fold1
2q1w_1	fold1
3nv6_1	fold1
4chz_1	fold1
4mxo_1	fold1
4bch_1	fold1
1hy7_1	fold1
4pyn_1	fold1
3t01_1	fold1
5c1l_1	fold1
2y3s_2	fold1
4a5y_1	fold1
4qnq_12	fold1
3fhi_1	fold1
3c7a_1	fold1
3o9b_1	fold1
3ke8_1	fold1
2clp_6	fold1
4im2_1	fold1
4rxs_1	fold1
4ohw_1	fold1
5aga_1	fold1
4wfr_1	fold1
1sst_1	fold1
2fzj_1	fold1
3orl_1	fold1
4b0i_1	fold1
4bmp_1	fold1
1n2s_1	fold1
1g4o_1	fold1
2bdf_2	fold1
1n2e_1	fold1
3kud_1	fold1
2nvk_1	fold1
2pws_1	fold1
4b10_3	fold1
2g0h_1	fold1
4ng5_3	fold1
4xcj_1	fold1
1a26_1	fold1
1zp4_4	fold1
1zdf_1	fold1
2pae_2	fold1
3c4z_1	fold1
3seq_4	fold1
2zmd_1	fold1
2y03_2	fold1
1e4y_1	fold1
2g1o_1	fold1
1kr3_1	fold1
4l2k_2	fold1
3ndr_2	fold1
4p2l_2	fold1
3qgi_1	fold1
3qvi_2	fold1
1php_1	fold1
3oix_1	fold1
1hqu_1	fold1
2a4l_1	fold1
3ar7_1	fold1
1t8x_1	fold1
3lov_1	fold1
3m96_1	fold1
1db5_1	fold1
2zx9_2	fold1
1pzo_2	fold1
3usn_1	fold1
2ykm_1	fold1
3tfp_1	fold1
1m2x_3	fold1
1q6s_1	fold1
4okn_1	fold1
2bkt_2	fold1
4o4i_7	fold1
3t59_2	fold1
4k1x_2	fold1
3kif_2	fold1
2rh1_1	fold1
4ye3_1	fold1
1g27_3	fold1
1bmk_1	fold1
1gae_1	fold1
4xw5_1	fold1
3aej_2	fold1
4gol_2	fold1
2huv_1	fold1
2qln_1	fold1
3zsh_1	fold1
1j5p_1	fold1
4obe_1	fold1
3edj_2	fold1
3vjn_1	fold1
3tri_1	fold1
1q8u_1	fold1
1u33_1	fold1
4rrm_1	fold1
2g1q_3	fold1
3qqg_1	fold1
2vdy_1	fold1
3c11_1	fold1
2vf0_1	fold1
4kky_1	fold1
3ibq_1	fold1
4ku7_1	fold1
1u9q_1	fold1
2y74_1	fold1
3d1y_1	fold1
1gg5_5	fold1
3nxx_1	fold1
2ha4_1	fold1
3jyq_1	fold1
1yqz_2	fold1
3udz_2	fold1
2r0c_1	fold1
2hpt_1	fold1
4i1n_1	fold1
1ai0_3	fold1
3mno_1	fold1
2gtn_1	fold1
2q66_1	fold1
2jkv_2	fold1
4y6n_1	fold1
4hxy_2	fold1
2c5l_1	fold1
2pun_2	fold1
1gii_1	fold1
1efp_2	fold1
1yv5_1	fold1
1fec_1	fold1
4lzw_2	fold1
3qce_1	fold1
2qqt_1	fold1
3q5d_1	fold1
2zdt_1	fold1
4hm1_1	fold1
2rs1_1	fold1
4k18_1	fold1
4du6_4	fold1
3pdt_1	fold1
4ipe_2	fold1
4mfp_1	fold1
4iwy_1	fold1
1bnu_1	fold1
2ykj_1	fold1
2v92_1	fold1
3p0h_2	fold1
3s43_1	fold1
2zw5_2	fold1
3hxe_1	fold1
5c8a_4	fold1
3utg_4	fold1
1jxz_1	fold1
4ixw_2	fold1
1iiu_1	fold1
1y6b_1	fold1
4mzu_10	fold1
2duz_1	fold1
4gql_1	fold1
3f8f_1	fold1
3rth_1	fold1
3nxq_1	fold1
4hzf_1	fold1
1fkf_1	fold1
1bwl_1	fold1
4jxx_1	fold1
3nz2_5	fold1
4h0y_1	fold1
4ck2_2	fold1
3ijz_1	fold1
4p5b_2	fold1
2b3d_2	fold1
5bz4_5	fold1
1reo_1	fold1
1fkw_1	fold1
4ofu_1	fold1
3gi4_1	fold1
5cb3_1	fold1
1fpq_1	fold1
1yvf_1	fold1
3qtz_1	fold1
5c3b_1	fold1
4gih_1	fold1
1ef9_1	fold1
4j0j_1	fold1
2y88_1	fold1
2ycz_1	fold1
1f8s_25	fold1
1uwz_1	fold1
1hzz_2	fold1
4be7_1	fold1
2r4j_2	fold1
2g26_1	fold1
1t2c_1	fold1
1w1y_6	fold1
1vyw_2	fold1
1ngb_1	fold1
3t2w_1	fold1
1fcb_2	fold1
2b8l_1	fold1
1kp2_1	fold1
3nwx_1	fold1
1d5c_1	fold1
4ocg_3	fold1
2y2x_1	fold1
3chs_1	fold1
2gtb_1	fold1
5fx2_1	fold1
3iw4_3	fold1
1vhz_1	fold1
2v59_2	fold1
2d1n_1	fold1
3m98_1	fold1
4kwh_2	fold1
1ses_1	fold1
3ndw_1	fold1
4ktt_1	fold1
3jx4_1	fold1
4fag_1	fold1
1xkv_1	fold1
2uw4_1	fold1
1x7j_2	fold1
2bxi_1	fold1
4l65_1	fold1
4u07_1	fold1
1qy8_1	fold1
2hm1_1	fold1
3d3p_1	fold1
2dcm_1	fold1
2aqb_3	fold1
4hnc_1	fold1
2fb8_2	fold1
1ylr_2	fold1
2c27_1	fold1
2y37_3	fold1
1o6q_3	fold1
2wtc_1	fold1
3m09_1	fold1
1skg_1	fold1
4ug7_1	fold1
1ri2_1	fold1
3s56_1	fold1
4f1t_1	fold1
3dzv_1	fold1
4d0l_3	fold1
3i7v_1	fold1
3hl0_1	fold1
2cd2_1	fold1
3s8p_1	fold1
2xpk_1	fold1
3n62_1	fold1
2ydd_1	fold1
4acc_1	fold1
3bwj_1	fold1
2g0n_2	fold1
1x8b_1	fold1
2i9p_1	fold1
2b0m_1	fold1
2pau_2	fold1
3o2n_2	fold1
4ag7_2	fold1
3pne_4	fold1
2ijm_1	fold1
5a30_2	fold1
1m8h_1	fold1
3haz_3	fold1
3p1d_1	fold1
1mp0_2	fold1
1xj7_1	fold1
1t84_1	fold1
2vqo_2	fold1
3vll_1	fold1
5li5_1	fold1
3qxo_1	fold1
3sao_1	fold1
4hy6_1	fold1
3lbe_3	fold1
4v37_2	fold1
2p3u_1	fold1
4bcs_2	fold1
2aaw_1	fold1
3mpt_1	fold1
2zff_1	fold1
4ifc_1	fold1
1w29_4	fold1
2y4g_1	fold1
2v0u_1	fold1
1hxw_1	fold1
3jwv_1	fold1
2i5n_1	fold1
3x2v_1	fold1
1rkx_2	fold1
4c1f_1	fold1
3o3j_1	fold1
4qfz_2	fold1
3c4x_1	fold1
3i64_1	fold1
1flm_2	fold1
3ufr_1	fold1
1rpn_1	fold1
1isj_1	fold1
3inw_1	fold1
2hve_2	fold1
3ch6_2	fold1
1aa6_1	fold1
4man_1	fold1
4htx_1	fold1
2q55_1	fold1
1cd2_1	fold1
1aj0_1	fold1
4bqu_2	fold1
3r55_1	fold1
5drd_1	fold1
3mo5_1	fold1
4ntd_1	fold1
4own_4	fold1
4py6_2	fold1
3hv6_1	fold1
4n65_2	fold1
3ty3_1	fold1
2uzv_1	fold1
4nhy_1	fold1
4hby_1	fold1
2xm9_1	fold1
3fg2_1	fold1
4fj0_3	fold1
3mx5_1	fold1
2itz_1	fold1
3ufo_2	fold1
1y2k_1	fold1
4dzz_1	fold1
4bz8_3	fold1
2yyi_1	fold1
5hs6_1	fold1
3zsv_1	fold1
1vg8_2	fold1
1wyg_2	fold1
2ft9_2	fold1
1vp5_2	fold1
3pcn_6	fold1
2y3r_2	fold1
4ntc_1	fold1
3bqc_1	fold1
4c43_1	fold1
1a50_1	fold1
2gmu_2	fold1
2q0l_2	fold1
3h65_1	fold1
3anl_1	fold1
2bl4_2	fold1
5fd8_2	fold1
3i25_1	fold1
3lu8_1	fold1
4mo4_2	fold1
3p8z_1	fold1
3mzc_1	fold1
3owh_1	fold1
2std_1	fold1
3qzy_2	fold1
2hwb_1	fold1
1td2_1	fold1
4ure_1	fold1
2j5n_1	fold1
1rqj_1	fold1
5dfc_1	fold1
3swc_2	fold1
1wc3_1	fold1
4k5p_1	fold1
4kwd_4	fold1
4mv4_1	fold1
3zt3_2	fold1
2xys_2	fold1
5d4v_3	fold1
4men_1	fold1
4imb_1	fold1
1qbr_1	fold1
4xjx_1	fold1
4an4_2	fold1
4l98_2	fold1
3zsn_1	fold1
3d8w_1	fold1
4z1f_1	fold1
3uq6_2	fold1
1mdl_1	fold1
5fsy_1	fold1
2zxg_1	fold1
2abj_6	fold1
4fp9_1	fold1
3qcj_1	fold1
1db1_1	fold1
3e5h_1	fold1
3nbf_1	fold1
4rpg_1	fold1
3t4n_1	fold1
3zly_1	fold1
3zps_1	fold1
4lrh_4	fold1
2wej_1	fold1
3ufu_1	fold1
5jla_2	fold1
1wbo_1	fold1
4cfa_1	fold1
2fie_4	fold1
1g7u_1	fold1
3mvq_7	fold1
4i0f_1	fold1
1a4w_1	fold1
1d2h_3	fold1
1thy_1	fold1
4xld_1	fold1
1mht_1	fold1
3n0t_3	fold1
4awi_1	fold1
2evo_1	fold1
3dme_1	fold1
4xp1_2	fold1
2wks_4	fold1
1tzj_2	fold1
3w1r_1	fold1
3cow_1	fold1
4aac_1	fold1
3br2_1	fold1
3sa7_1	fold1
3bhj_1	fold1
3m6p_1	fold1
1aka_1	fold1
4e5j_4	fold1
2bd0_2	fold1
1yvm_1	fold1
4zla_6	fold1
3g5e_1	fold1
4ftj_1	fold1
4hsh_1	fold1
3t40_1	fold1
4ubv_1	fold1
2xfj_1	fold1
2g0g_1	fold1
4x9n_1	fold1
1hfs_1	fold1
4kbz_1	fold1
1ek6_1	fold1
4brg_1	fold1
2acw_2	fold1
1iiq_1	fold1
1d7x_1	fold1
2abb_1	fold1
3svq_4	fold1
2rkg_1	fold1
3zos_2	fold1
1h63_1	fold1
1ysz_1	fold1
3mdt_2	fold2
3vqr_1	fold2
3dyn_1	fold2
3sm8_1	fold2
2f9b_1	fold2
2vv9_1	fold2
4uun_2	fold2
3iew_2	fold2
4h2w_1	fold2
5l6w_1	fold2
4wkb_1	fold2
3zno_2	fold2
3zxs_4	fold2
3dy8_1	fold2
2xhr_1	fold2
1grr_1	fold2
3qpb_15	fold2
4qzu_2	fold2
3kmw_1	fold2
3fc1_1	fold2
4dbk_1	fold2
2xda_1	fold2
5a28_1	fold2
1v3q_1	fold2
4yvb_1	fold2
4ki0_2	fold2
1ikv_1	fold2
4mk9_2	fold2
3a7h_1	fold2
2izs_1	fold2
2h2a_1	fold2
2fk8_1	fold2
1fk9_1	fold2
3phi_2	fold2
2wms_1	fold2
1ss9_1	fold2
3v36_2	fold2
2c1a_1	fold2
4gbd_1	fold2
3g0b_2	fold2
3v9l_2	fold2
3otx_1	fold2
2a8g_1	fold2
4lk3_9	fold2
2ev9_1	fold2
4cry_1	fold2
3ksl_1	fold2
1d4y_1	fold2
4lrw_2	fold2
6std_3	fold2
2jkq_1	fold2
1g9r_1	fold2
4qi9_2	fold2
4xta_1	fold2
3ig6_1	fold2
2w4j_1	fold2
5cpb_4	fold2
1vcf_1	fold2
4ug9_1	fold2
4lt6_2	fold2
1dmw_1	fold2
4dlw_1	fold2
3k8q_1	fold2
1qjf_1	fold2
3krf_1	fold2
3p80_1	fold2
2jn3_1	fold2
2y8l_1	fold2
1vce_1	fold2
4dku_2	fold2
1b11_1	fold2
3inr_2	fold2
1n08_1	fold2
4jwf_2	fold2
2ilu_1	fold2
1za1_2	fold2
2d2g_1	fold2
2b9w_1	fold2
3u4u_1	fold2
3gyq_1	fold2
2r7p_1	fold2
1dej_1	fold2
4fc0_1	fold2
4l8u_1	fold2
4hg7_1	fold2
3a4v_2	fold2
4bfp_2	fold2
4fnz_1	fold2
2i76_1	fold2
3m2t_1	fold2
6adh_2	fold2
2fs4_1	fold2
2z1x_1	fold2
5ce3_3	fold2
3cl1_1	fold2
1hvl_1	fold2
4hva_1	fold2
5bwm_2	fold2
2pdg_1	fold2
5a89_1	fold2
4fox_3	fold2
3cav_1	fold2
2gr1_1	fold2
4qvh_2	fold2
2b82_1	fold2
4twp_2	fold2
4rqv_1	fold2
3mta_1	fold2
4h2o_3	fold2
2kug_1	fold2
4lx9_1	fold2
2cy0_1	fold2
3wb5_1	fold2
5auw_1	fold2
4jbi_3	fold2
3zs1_1	fold2
4nd2_2	fold2
4bvn_1	fold2
2fl6_2	fold2
1arh_2	fold2
1fnb_1	fold2
3mpe_2	fold2
3n61_4	fold2
1x98_1	fold2
3myk_2	fold2
2y04_1	fold2
1rt3_1	fold2
3pfh_2	fold2
4ku2_1	fold2
2zjm_1	fold2
4x4l_1	fold2
3fnq_1	fold2
5c1p_1	fold2
3euf_3	fold2
3elb_1	fold2
3as1_2	fold2
3s4q_1	fold2
1g69_2	fold2
1bwb_1	fold2
4kb8_2	fold2
4yr9_2	fold2
1kbq_6	fold2
2pgt_1	fold2
5f56_1	fold2
1q97_2	fold2
4ynm_2	fold2
3n0n_1	fold2
3hmm_1	fold2
1w34_1	fold2
2iml_1	fold2
4cx5_3	fold2
2f2u_1	fold2
4jlo_1	fold2
3ruh_4	fold2
2bhh_1	fold2
4rtn_1	fold2
3mlb_1	fold2
2pdc_1	fold2
3bmo_3	fold2
4p63_2	fold2
1d0v_1	fold2
1nqm_3	fold2
1gm7_1	fold2
3i7i_1	fold2
3te5_1	fold2
2w0w_1	fold2
4i0t_1	fold2
3k2b_7	fold2
2ohv_1	fold2
2qbm_1	fold2
4aub_3	fold2
3uoy_4	fold2
1a9t_1	fold2
3ggc_2	fold2
4was_1	fold2
3slz_1	fold2
3oom_1	fold2
2nap_1	fold2
1p0b_1	fold2
2gq8_1	fold2
3erd_2	fold2
3zra_2	fold2
1it7_1	fold2
3r0t_1	fold2
4dq1_2	fold2
3h5u_1	fold2
3apv_2	fold2
3dt1_1	fold2
3eof_2	fold2
1c0i_2	fold2
1icq_1	fold2
3t64_2	fold2
4jv4_1	fold2
4ban_1	fold2
4ijp_2	fold2
2f8p_1	fold2
4jvn_1	fold2
4jnk_6	fold2
2tct_1	fold2
1h6d_4	fold2
1w49_2	fold2
4kbk_2	fold2
4w9w_1	fold2
3stx_1	fold2
3qf9_1	fold2
1mxf_1	fold2
5es7_1	fold2
4l0o_4	fold2
2c6e_2	fold2
4x8o_1	fold2
1ogz_1	fold2
2q3e_13	fold2
3lli_1	fold2
3qj4_2	fold2
1qao_1	fold2
1buq_2	fold2
4kd1_1	fold2
1kw9_1	fold2
1fkh_1	fold2
1ftl_2	fold2
2ha0_2	fold2
2yy7_1	fold2
4d81_1	fold2
3vuc_2	fold2
3ozs_1	fold2
5f54_1	fold2
3pgi_1	fold2
3w0j_1	fold2
3tn8_1	fold2
4ezl_1	fold2
2xx9_1	fold2
3ben_2	fold2
3blr_1	fold2
2r5p_2	fold2
1gt5_1	fold2
5ax3_1	fold2
5epv_3	fold2
3n39_1	fold2
1ipf_1	fold2
4dvg_1	fold2
1ahh_2	fold2
4bkj_2	fold2
3dhe_1	fold2
3r9i_2	fold2
1fvo_2	fold2
3sw1_2	fold2
4bae_3	fold2
2b60_1	fold2
4hmv_1	fold2
2rc3_4	fold2
2ako_2	fold2
3h0v_1	fold2
4qm6_1	fold2
3kvv_10	fold2
4wri_1	fold2
1pjl_16	fold2
4a7b_2	fold2
4m55_2	fold2
1ake_1	fold2
3ndu_1	fold2
5a05_6	fold2
2bxt_1	fold2
2jb1_1	fold2
4eb5_2	fold2
3nut_1	fold2
5aku_1	fold2
3tof_1	fold2
4j1t_1	fold2
1mjt_2	fold2
3gkj_1	fold2
4zvr_2	fold2
3gcq_1	fold2
3hfw_1	fold2
3b4w_1	fold2
4bqp_7	fold2
3icr_2	fold2
3pz4_1	fold2
5fyh_2	fold2
4fvz_1	fold2
2ztm_1	fold2
1xkk_1	fold2
2get_1	fold2
2pdl_1	fold2
1g54_1	fold2
1zdg_1	fold2
1wma_1	fold2
3gfb_4	fold2
4ech_1	fold2
3lxe_1	fold2
2j07_1	fold2
1nod_1	fold2
4ac0_1	fold2
4n4w_1	fold2
3c0z_2	fold2
5upj_1	fold2
3o6r_2	fold2
2o7p_1	fold2
2pr2_1	fold2
4g2i_1	fold2
3fbe_2	fold2
3nhp_1	fold2
5d5b_4	fold2
3q1k_1	fold2
1zvx_1	fold2
4lgg_1	fold2
3v8v_4	fold2
1vdc_1	fold2
2woa_4	fold2
4ael_1	fold2
3rou_3	fold2
1iqh_1	fold2
4ihi_1	fold2
3fpk_1	fold2
4k6z_1	fold2
5aaj_2	fold2
2x7e_3	fold2
3em6_1	fold2
2x0e_1	fold2
4iv4_2	fold2
3ral_1	fold2
3zsq_2	fold2
2zi6_3	fold2
4hxw_1	fold2
2ivn_1	fold2
4jp9_1	fold2
1xrp_1	fold2
3aq0_1	fold2
2vz6_2	fold2
3qrw_1	fold2
1dlg_2	fold2
2xje_2	fold2
3sgl_2	fold2
1m00_1	fold2
3r7e_1	fold2
4bio_1	fold2
1nfr_1	fold2
1pye_1	fold2
1y5r_1	fold2
3rbq_4	fold2
3hgo_1	fold2
4qoi_2	fold2
3a13_7	fold2
1u2d_2	fold2
3tjz_2	fold2
3rpq_3	fold2
2v9c_2	fold2
3nun_1	fold2
1rby_3	fold2
4dh6_1	fold2
2ed3_1	fold2
1qf4_1	fold2
4u0s_1	fold2
3vye_2	fold2
3c6n_1	fold2
3syt_4	fold2
1get_4	fold2
4buu_2	fold2
2buj_1	fold2
1uhl_2	fold2
3zsx_2	fold2
2y03_3	fold2
1fkp_1	fold2
4njb_1	fold2
2o7o_1	fold2
1owm_1	fold2
1vrt_1	fold2
4ehz_3	fold2
1ry0_2	fold2
3i2l_1	fold2
2f3k_1	fold2
3fzs_1	fold2
4wa7_1	fold2
2qvy_1	fold2
4hi0_1	fold2
1vzd_1	fold2
2g5w_1	fold2
1o5m_1	fold2
2o8h_1	fold2
4knj_1	fold2
3nt6_2	fold2
1b2l_2	fold2
4hbg_1	fold2
3sqp_1	fold2
2ijg_2	fold2
1n9m_3	fold2
3gxl_1	fold2
4q23_1	fold2
4onj_2	fold2
4g8l_2	fold2
3p0z_4	fold2
3znp_1	fold2
1fwy_1	fold2
3alj_1	fold2
1j4h_1	fold2
3jvv_2	fold2
4oty_2	fold2
1ol7_1	fold2
5dif_1	fold2
3oe4_1	fold2
2cpp_1	fold2
3fxb_1	fold2
4b64_2	fold2
3h8g_4	fold2
3nlb_1	fold2
2y7p_1	fold2
1soj_7	fold2
4ith_2	fold2
3cx4_1	fold2
4gg7_1	fold2
2g6p_1	fold2
2oyu_1	fold2
3ld6_2	fold2
2ycm_1	fold2
4ag8_1	fold2
1uxr_1	fold2
2uyi_2	fold2
1q0b_2	fold2
4d2c_1	fold2
2fzh_1	fold2
4ea3_2	fold2
1oon_2	fold2
2xuj_1	fold2
5dhg_1	fold2
2xyf_1	fold2
1pk9_2	fold2
3ltw_1	fold2
4hw2_6	fold2
3owl_1	fold2
2ejj_1	fold2
3vf6_1	fold2
1n46_2	fold2
1gia_1	fold2
5fkm_1	fold2
4dtc_2	fold2
3fcc_1	fold2
3q2k_17	fold2
2q5o_5	fold2
3tr0_1	fold2
2znq_1	fold2
5b0o_3	fold2
1kzi_2	fold2
2r9w_1	fold2
2yr5_2	fold2
1x7g_2	fold2
1kbi_2	fold2
3hqd_1	fold2
4e2b_1	fold2
1kvo_5	fold2
1t41_1	fold2
1sus_3	fold2
4ftl_1	fold2
2vj7_1	fold2
4y9l_1	fold2
1kqw_1	fold2
2vs5_1	fold2
4bvb_2	fold2
4g8b_1	fold2
2oht_1	fold2
1uy7_1	fold2
4iqk_1	fold2
1q3e_2	fold2
3chr_1	fold2
1yc1_1	fold2
1uag_1	fold2
2v3o_1	fold2
4fox_9	fold2
3gfx_3	fold2
2ql6_6	fold2
3bhi_1	fold2
2wuu_1	fold2
2qx6_2	fold2
4aff_1	fold2
3am4_2	fold2
2igo_1	fold2
1v41_1	fold2
2hz0_2	fold2
3ef5_1	fold2
4pvd_2	fold2
3eu5_1	fold2
1wl4_1	fold2
1n07_2	fold2
2q5q_1	fold2
4ttb_1	fold2
4jl5_1	fold2
4mv8_1	fold2
1ytm_1	fold2
3qn8_1	fold2
4hbw_1	fold2
4eol_2	fold2
1j5i_1	fold2
2wih_2	fold2
4bb6_2	fold2
3vrb_2	fold2
4y3q_1	fold2
1stp_1	fold2
1z2n_1	fold2
3fmj_1	fold2
2v0i_1	fold2
1nb9_1	fold2
1nc3_2	fold2
3eqm_1	fold2
1od1_1	fold2
2wmw_1	fold2
4guk_2	fold2
1gvw_1	fold2
4rnh_1	fold2
3lal_1	fold2
4g37_2	fold2
1w82_1	fold2
1zyj_1	fold2
1gjr_1	fold2
1ebz_1	fold2
2hjr_9	fold2
1zwl_1	fold2
2y7w_1	fold2
2f8l_1	fold2
4gj2_1	fold2
3gey_1	fold2
4jaq_1	fold2
2pvh_1	fold2
2eka_1	fold2
1dhi_1	fold2
1l0o_2	fold2
3egk_1	fold2
4cb6_2	fold2
4kvd_2	fold2
3l9h_4	fold2
3m2y_2	fold2
1qnf_2	fold2
3ry2_1	fold2
5eku_2	fold2
4y9d_1	fold2
5aiy_4	fold2
1y1s_2	fold2
3nmn_2	fold2
4gqt_2	fold2
1n71_1	fold2
3sw4_1	fold2
2qtc_2	fold2
1daa_2	fold2
2glr_2	fold2
2wvl_1	fold2
3u57_1	fold2
1dz6_2	fold2
2avx_1	fold2
4bcp_1	fold2
4a99_9	fold2
3i12_4	fold2
1krv_2	fold2
1u2y_1	fold2
2piu_2	fold2
5adv_4	fold2
4k38_2	fold2
4zjc_1	fold2
4wq0_1	fold2
4zol_3	fold2
2y04_3	fold2
2q2z_1	fold2
4lv9_2	fold2
3nlq_3	fold2
4g17_1	fold2
3qrm_1	fold2
3rs7_1	fold2
3vpc_4	fold2
3ixj_2	fold2
1n07_3	fold2
3pw1_1	fold2
4gae_1	fold2
2nm2_1	fold2
2uzf_1	fold2
1x1a_1	fold2
3dle_1	fold2
2wi7_1	fold2
2x97_1	fold2
3oji_1	fold2
2vke_1	fold2
5c4n_1	fold2
4s26_1	fold2
1eou_1	fold2
3h6i_4	fold2
3fmn_1	fold2
3wec_1	fold2
4at5_1	fold2
4llk_1	fold2
2eer_1	fold2
2vg5_1	fold2
3n3b_2	fold2
5hq8_2	fold2
2qoc_1	fold2
2vrb_1	fold2
3c7q_1	fold2
3pnd_4	fold2
2yy8_1	fold2
2qo5_1	fold2
4i8p_2	fold2
1aiq_2	fold2
1ngd_1	fold2
1k6t_1	fold2
4l09_1	fold2
4l39_1	fold2
1m7q_1	fold2
4f6r_2	fold2
4fj1_1	fold2
2cn8_1	fold2
3kc1_1	fold2
3fuf_3	fold2
2fwn_1	fold2
4ykf_1	fold2
1t88_1	fold2
1gp6_2	fold2
5if9_1	fold2
3gdu_3	fold2
2v2v_1	fold2
4qen_1	fold2
1vaf_1	fold2
3iqe_10	fold2
2owg_1	fold2
3plp_1	fold2
1ybu_2	fold2
4b4o_1	fold2
4qmz_1	fold2
3a1c_2	fold2
4m2b_1	fold2
4mxa_1	fold2
2vta_1	fold2
5irn_1	fold2
2b4y_3	fold2
4cbq_3	fold2
4rr6_1	fold2
3m13_2	fold2
4fta_1	fold2
1h7u_1	fold2
3ntr_2	fold2
4gv8_2	fold2
4r3a_4	fold2
3ryw_2	fold2
1pro_1	fold2
1ny3_1	fold2
1nja_1	fold2
2wmx_1	fold2
1gsf_1	fold2
3zj0_1	fold2
1jdj_1	fold2
1swp_3	fold2
1nq1_1	fold2
1klk_1	fold2
2ohi_8	fold2
4qxm_3	fold2
4w5r_3	fold2
2eg2_1	fold2
4kgn_2	fold2
1r9o_1	fold2
4xzj_1	fold2
3t7t_3	fold2
4ia7_1	fold2
4hpt_1	fold2
4mpr_1	fold2
2oyf_1	fold2
1zbd_1	fold2
4ww4_1	fold2
2cdz_1	fold2
3biu_1	fold2
2bsx_1	fold2
2v3a_1	fold2
5itz_1	fold2
4aa4_1	fold2
2po7_1	fold2
3ua3_2	fold2
4eil_17	fold2
2vx1_1	fold2
4btt_1	fold2
4e9b_1	fold2
4l5m_1	fold2
3ivm_1	fold2
3go4_1	fold2
2y8q_1	fold2
3n5x_1	fold2
1gtr_1	fold2
3uzy_2	fold2
2zu8_2	fold2
3k5d_1	fold2
1zzu_4	fold2
1pzf_3	fold2
2hxd_1	fold2
2xx2_4	fold2
2vq5_2	fold2
1r35_1	fold2
3wav_1	fold2
3lzx_4	fold2
4f9f_3	fold2
2e9c_4	fold2
5ahk_3	fold2
4gah_1	fold2
4ysh_1	fold2
1vpw_1	fold2
1mvs_1	fold2
5ab6_3	fold2
1zzr_4	fold2
3dcw_1	fold2
2hut_1	fold2
1ni4_1	fold2
4usq_1	fold2
4pkl_2	fold2
4wm7_1	fold2
5akk_2	fold2
1osv_1	fold2
3o9g_1	fold2
4jse_4	fold2
3qem_1	fold2
2bpv_1	fold2
3cyx_1	fold2
4jwj_1	fold2
3okx_2	fold2
3stv_1	fold2
4kwc_1	fold2
1nl4_1	fold2
4tqq_1	fold2
2h4k_1	fold2
2ehq_1	fold2
2yvf_1	fold2
2pdn_1	fold2
4xc0_1	fold2
3jzm_12	fold2
1bcu_1	fold2
2qi3_1	fold2
4k4p_1	fold2
2yw9_1	fold2
4jsg_2	fold2
2ed5_1	fold2
1xuz_2	fold2
3d1x_1	fold2
1jmh_1	fold2
4kcf_1	fold2
3qgz_1	fold2
2pb4_1	fold2
3ia4_4	fold2
3p8h_1	fold2
3h3s_2	fold2
2z7h_1	fold2
5alu_2	fold2
2fhj_5	fold2
3p0e_4	fold2
4oay_3	fold2
4l45_1	fold2
5ej7_3	fold2
1yi3_1	fold2
5dby_2	fold2
3cwk_1	fold2
4dpd_1	fold2
1dir_4	fold2
3l8k_2	fold2
1c0t_1	fold2
4ql3_1	fold2
4bbh_6	fold2
4k0b_1	fold2
3veu_1	fold2
3irn_3	fold2
2lf1_1	fold2
1w2c_1	fold2
2yxu_2	fold2
4gv2_1	fold2
4jyz_1	fold2
3wxy_1	fold2
1fkj_1	fold2
3lbi_1	fold2
1jhx_1	fold2
3dws_2	fold2
3tlj_2	fold2
1jhr_2	fold2
1qiw_2	fold2
2iko_1	fold2
2opb_1	fold2
1q0r_1	fold2
2pdq_1	fold2
4z17_2	fold2
3vru_1	fold2
2z52_2	fold2
1giq_2	fold2
4nvq_2	fold2
2ghl_1	fold2
3k4s_1	fold2
3gqo_4	fold2
1b7a_1	fold2
2po3_2	fold2
1a4r_1	fold2
3c10_3	fold2
3oad_1	fold2
2y00_1	fold2
1kp3_1	fold2
3skh_2	fold2
2vdb_1	fold2
4qyp_1	fold2
3wd1_1	fold2
3zg3_1	fold2
3w1q_1	fold2
3aru_2	fold2
3i5z_1	fold2
2np7_1	fold2
3itz_1	fold2
4ykl_1	fold2
5af7_1	fold2
3bc3_1	fold2
4guv_4	fold2
1z41_2	fold2
2p0r_2	fold2
1wm1_1	fold2
3dog_2	fold2
2vnh_1	fold2
4e2s_12	fold2
1d8m_1	fold2
1vl8_2	fold2
1hwz_5	fold2
3emz_1	fold2
2qg4_9	fold2
1bx1_1	fold2
2zva_1	fold2
1uye_1	fold2
2hdj_2	fold2
1a29_1	fold2
3a4l_1	fold2
4ef8_1	fold2
1u4d_1	fold2
3rin_1	fold2
2h3d_2	fold2
4hut_2	fold2
4iqq_4	fold2
2xjj_2	fold2
4jla_4	fold2
1uio_1	fold2
1x7b_1	fold2
3o03_1	fold2
1ec2_1	fold2
2fzk_3	fold2
4ach_2	fold2
3cgd_5	fold2
4rbs_2	fold2
4gdp_4	fold2
4okx_1	fold2
3w0n_1	fold2
4o1y_1	fold2
1hw5_3	fold2
4i02_5	fold2
2j41_1	fold2
5br4_1	fold2
4cox_1	fold2
1pmv_1	fold2
2w1e_1	fold2
3o0g_1	fold2
3ub5_1	fold2
4o4i_3	fold2
3ai3_5	fold2
4nzo_1	fold2
3egv_1	fold2
4pkh_2	fold2
1zrc_2	fold2
3i6o_1	fold2
4m52_6	fold2
4jvm_2	fold2
4amj_2	fold2
2isf_1	fold2
3deh_1	fold2
3lg5_1	fold2
2qii_1	fold2
2z4y_1	fold2
3g58_3	fold2
4ec0_1	fold2
1k0c_3	fold2
4xbj_2	fold2
4c3s_1	fold2
4ekk_1	fold2
1lrh_3	fold2
1u3c_2	fold2
1s3g_1	fold2
4cie_1	fold2
3s9t_1	fold2
4f31_2	fold2
2ayl_2	fold2
1os1_1	fold2
1ly3_1	fold2
4fr8_2	fold2
5kf8_2	fold2
1s60_1	fold2
4ck0_1	fold2
1rx4_1	fold2
2w4q_1	fold2
4cj6_1	fold2
3dcs_1	fold2
4k9o_2	fold2
4mk7_2	fold2
6tmn_1	fold2
3mp5_1	fold2
2zr9_1	fold2
3huk_1	fold2
2gf6_2	fold2
1q66_1	fold2
1dc6_1	fold2
3rpr_1	fold2
3pdn_1	fold2
1m67_1	fold2
2z6r_1	fold2
1xr1_1	fold2
3f7z_2	fold2
3vrm_1	fold2
2wme_5	fold2
3dgz_2	fold2
3keu_1	fold2
1o69_1	fold2
1r5l_1	fold2
3nax_1	fold2
2va6_1	fold2
4tvb_1	fold2
2bxl_1	fold2
1prc_1	fold2
2rgj_1	fold2
1wqv_1	fold2
2gci_3	fold2
4ge5_1	fold2
1fgi_1	fold2
1lh0_1	fold2
1i5z_3	fold2
2bsm_1	fold2
4eeu_1	fold2
1rpz_1	fold2
3cjq_3	fold2
3jx2_1	fold2
3sug_1	fold2
1esq_3	fold2
1thn_3	fold2
4jq1_1	fold2
1ypg_1	fold2
2evc_1	fold2
4c7x_1	fold2
1gil_1	fold2
3ohh_2	fold2
5ain_4	fold2
1nrx_1	fold2
4mmb_1	fold2
1aqx_3	fold2
1dr5_1	fold2
3vw6_1	fold2
3jt5_1	fold2
5dv2_1	fold2
2c92_3	fold2
5c3j_3	fold2
1t69_1	fold2
2opr_1	fold2
2i0d_1	fold2
1i9m_2	fold2
1daj_1	fold2
4fxf_2	fold2
3rc9_1	fold2
2gn6_1	fold2
1v0p_1	fold2
1asc_1	fold2
1siv_1	fold2
3h0a_1	fold2
3n8x_1	fold2
4gf9_1	fold2
2ydx_11	fold2
4dp3_2	fold2
1djn_2	fold2
3dxk_1	fold2
3b4f_1	fold2
3t4q_1	fold2
1nhr_1	fold2
3ppk_1	fold2
1iei_1	fold2
3ftw_1	fold2
3we0_2	fold2
1iqg_1	fold2
2j0s_1	fold2
4fkk_1	fold2
4jji_1	fold2
4eud_2	fold2
3af3_1	fold2
3cvk_2	fold2
1yry_1	fold2
3q60_1	fold2
2apc_1	fold2
4bw9_1	fold2
2fjb_1	fold2
1e2l_2	fold2
1pyd_2	fold2
4m09_1	fold2
4cf2_1	fold2
5bv3_2	fold2
4oex_1	fold2
3iah_2	fold2
4gbc_2	fold2
1cde_5	fold2
1hso_1	fold2
2fsz_1	fold2
1h1s_1	fold2
3rpe_1	fold2
4cb5_1	fold2
4o1m_6	fold2
1nff_1	fold2
1i6k_1	fold2
3jq7_2	fold2
[truncated: 3,001 more rows]
