# Supplementary material for: A novel protein descriptor for the prediction of drug binding sites
Source: BMC Bioinformatics. 2019 Sep 18;20:478. doi: 10.1186/s12859-019-3058-0 (PMC6749706; doi:10.1186/s12859-019-3058-0)
Supplement: Supplementary file 4 — Protein list for the experiment on PDBbind. This file contains randomly selected proteins for the experiment on PDBbind. A total of 5000 proteins were used including 3000 proteins from the sc-PDB database constitute the training set, 1000 proteins from the sc-PDB database constitute the validation set, 1000 proteins from the PDBbind database constitute the test set. All proteins are randomly selected, and the three sets of proteins do not intercept. (CSV 79.1 kb) [file 12859_2019_3058_MOESM4_ESM.csv]

PDB	LABEL
3dyn_1	training
3sru_1	training
1fdu_4	training
2c0o_1	training
3uxy_1	training
1lbb_1	training
2be2_1	training
3fly_1	training
3gb4_2	training
1tvc_1	training
3v1u_1	training
4pv5_1	training
4p66_1	training
1nav_1	training
4h2w_1	training
3f5u_1	training
5ecc_2	training
4wkb_1	training
4gtp_1	training
1tll_3	training
1by5_1	training
1cdk_1	training
3c6p_1	training
2dg4_1	training
4z9g_3	training
4bls_2	training
1hzj_1	training
2zrf_1	training
2w5u_1	training
3ez3_3	training
3utd_2	training
2vp0_1	training
1vjt_1	training
4djh_1	training
4ww0_2	training
2ylp_1	training
3ox2_1	training
1j7k_1	training
3vf8_1	training
2ieh_2	training
4pl8_2	training
4j33_2	training
2w71_1	training
4xf7_2	training
3hyw_9	training
2p1p_1	training
4cer_1	training
3fx5_1	training
3nls_1	training
4dbk_1	training
4i0a_3	training
4mqt_2	training
5a28_1	training
4kzo_2	training
1wdk_1	training
4e5d_1	training
3mw9_6	training
1lud_1	training
4u8i_2	training
2ix5_2	training
2gek_1	training
3r37_2	training
2cgp_1	training
1ooq_1	training
3p3c_1	training
2wh8_1	training
2h2a_1	training
3pvc_1	training
3mxd_1	training
4as9_1	training
3ghs_1	training
4v26_1	training
1yol_1	training
3fu8_2	training
4e2x_1	training
2c9o_3	training
4l0v_1	training
3dzq_1	training
3g0b_2	training
3r7n_1	training
1khh_2	training
1nzf_1	training
2ph6_1	training
1pmn_1	training
4c4o_2	training
3r6c_1	training
2mm3_1	training
4ur0_1	training
2bpz_1	training
4rvd_1	training
2a8g_1	training
3bgq_1	training
2c68_1	training
4x7v_2	training
3s85_6	training
3mdv_1	training
3d45_1	training
2itp_1	training
8mht_1	training
2nua_1	training
2vti_1	training
4gl4_1	training
3iiq_2	training
4j0y_1	training
4gkh_9	training
3esz_1	training
1hxb_1	training
1nw5_1	training
3ksl_1	training
4a6r_2	training
2ydj_1	training
5dsy_3	training
3e2s_1	training
4rts_1	training
3tw3_1	training
4ek9_1	training
3w5r_1	training
1msm_1	training
1zb6_1	training
4i9i_1	training
2kmx_1	training
3r35_1	training
2cn0_1	training
4ej4_1	training
1ef3_4	training
4pyt_1	training
3acj_1	training
3ej0_1	training
3ig6_1	training
3eym_1	training
3ta1_2	training
1qf5_1	training
4twn_1	training
1mmv_1	training
3wow_1	training
1z5a_1	training
4uga_1	training
3ekv_1	training
1bc5_1	training
1nzd_1	training
4ys0_1	training
2vos_1	training
3l8y_1	training
2vbv_2	training
4jrn_1	training
4bib_2	training
2pks_1	training
2pbz_2	training
1kr2_5	training
1zy8_1	training
2e83_1	training
3ox3_2	training
1ppm_1	training
1dmw_1	training
2qds_1	training
4xw4_1	training
1dnp_3	training
1e96_1	training
3sa5_1	training
1pn9_1	training
3c50_1	training
3iw2_1	training
2p41_2	training
4oha_1	training
3zhq_4	training
2bs4_2	training
5a2y_2	training
2q3f_1	training
1al7_1	training
2ore_1	training
4z38_2	training
1gco_2	training
2bhe_1	training
2p1v_1	training
2oye_1	training
4alg_1	training
1j8u_1	training
1p6x_1	training
4nke_2	training
4rnv_5	training
3s2a_1	training
3ha3_1	training
1bwk_1	training
1odw_1	training
4h5d_1	training
2yfl_2	training
1fk8_1	training
3dsz_2	training
2x1l_1	training
2zaw_1	training
2ght_1	training
1n08_1	training
1g60_1	training
1s3z_2	training
2fzb_1	training
1l4f_1	training
4obw_1	training
4y6u_1	training
4bii_1	training
1g5s_1	training
3fc5_1	training
2qd3_1	training
1rjg_1	training
1amo_5	training
2iws_1	training
4z0u_1	training
3u4u_1	training
4juc_1	training
2x8h_1	training
2r7p_1	training
1dej_1	training
4gst_1	training
4e6q_1	training
3dux_1	training
2jj1_1	training
1c1c_1	training
4qly_2	training
1hp0_2	training
4g31_1	training
1dpm_1	training
4bdc_1	training
3tx1_1	training
1dx4_1	training
4iir_1	training
4g1z_1	training
3lnc_1	training
3k5f_1	training
4nb6_2	training
1h3a_2	training
4hva_1	training
2kb2_1	training
4djr_1	training
2whw_1	training
4h4c_1	training
1ke7_1	training
3m40_1	training
3v3n_4	training
4tny_3	training
1qzf_2	training
4ago_1	training
1c3e_4	training
1jqd_1	training
1k4m_3	training
1gp2_1	training
3v3q_2	training
4bam_1	training
4twp_2	training
3sop_1	training
1p93_2	training
3mta_1	training
4kp7_1	training
4j57_1	training
4aza_1	training
2yki_1	training
4cj4_2	training
4eh7_2	training
1hlk_1	training
1c1b_1	training
1o1t_1	training
1oe6_1	training
2kgk_1	training
2zrx_2	training
2dc1_2	training
1z5m_1	training
3kdj_1	training
2x2l_1	training
2ocf_1	training
1mq4_1	training
3kdi_1	training
4oi4_3	training
1maw_4	training
4ctk_1	training
3pvr_1	training
4l4s_2	training
1ddu_3	training
4fdp_2	training
2ivd_1	training
3c6t_1	training
4d03_1	training
3lfn_1	training
2cfc_2	training
3qfc_3	training
1fwm_2	training
2oem_2	training
3fyg_1	training
2vqb_7	training
4c35_1	training
5a04_6	training
4xeo_1	training
2yac_1	training
2onf_1	training
3lfc_1	training
1mg5_2	training
3o3r_2	training
1cgz_1	training
1jmg_1	training
3l06_1	training
1y56_1	training
3hz1_1	training
2fg5_1	training
3ewk_1	training
3sdk_1	training
1dtl_1	training
3gco_1	training
4eub_1	training
1xdk_2	training
4tl7_6	training
1g6o_2	training
5ccc_1	training
3gi2_1	training
4eqs_3	training
4ap3_2	training
4lvg_2	training
5f1a_1	training
4s32_1	training
2xfk_1	training
3e68_1	training
5hg0_1	training
3hyw_5	training
3jq9_1	training
3kuc_1	training
2d2h_1	training
4zvl_1	training
4h82_2	training
5ahs_7	training
4ho4_2	training
3euf_3	training
4u97_2	training
3ny9_3	training
3as1_2	training
3uvv_2	training
4j3m_2	training
4oa5_6	training
3dr4_2	training
1bnn_1	training
4p9d_12	training
2vag_1	training
2qg0_1	training
3n8z_1	training
2hb7_1	training
1zzq_3	training
1w1s_1	training
1ke6_1	training
2qir_1	training
1zmc_12	training
1m9q_1	training
5f56_1	training
4em4_1	training
2xtn_1	training
3h3t_1	training
1q97_2	training
3lut_1	training
4z63_1	training
2uuv_4	training
3hmm_1	training
1cq6_1	training
3g1r_2	training
2vo6_1	training
4ivw_1	training
3tyl_1	training
1vyz_1	training
5ify_3	training
4awk_1	training
1riw_1	training
3s54_1	training
4ja1_1	training
4q03_1	training
4xum_2	training
4jlo_1	training
1i7m_1	training
2o06_1	training
4dko_1	training
1fro_3	training
2l0x_1	training
1naw_1	training
1t02_1	training
2a5c_2	training
3mlb_1	training
3oii_2	training
2acx_2	training
3daa_1	training
3d20_1	training
4fkl_1	training
4io8_1	training
3ung_1	training
4rf9_1	training
3cv6_2	training
1glq_1	training
4utd_1	training
2j0l_1	training
2pdf_1	training
3psy_1	training
1dw6_1	training
4b64_1	training
1rh3_1	training
2bmu_2	training
3pmu_1	training
1eb9_1	training
4fr4_5	training
1m51_1	training
2y9q_1	training
2iyf_2	training
2aot_1	training
3uoy_4	training
4u8n_1	training
4fk6_1	training
2gcq_1	training
3ket_1	training
1ebk_2	training
4lv5_1	training
4bxn_1	training
2fl2_2	training
2jd1_1	training
1m8i_2	training
2zbh_1	training
4hse_1	training
2gq8_1	training
2bxn_1	training
4msg_1	training
1c2t_4	training
4f3x_1	training
3f3s_2	training
1ozh_2	training
1jty_1	training
2v2q_2	training
4n82_1	training
3urh_1	training
3zbr_1	training
2rkv_1	training
1xvp_1	training
1pk8_1	training
3v1m_1	training
3r71_1	training
3sgx_1	training
3ntq_2	training
1v3s_1	training
2jbl_1	training
3t2k_1	training
1c0i_2	training
2z1w_1	training
3oe5_1	training
2uup_1	training
4l43_1	training
2vtq_1	training
4l36_1	training
1to9_1	training
4bco_1	training
4to4_5	training
3cde_1	training
2pd5_1	training
2pin_2	training
1ky4_1	training
4qa0_2	training
2oub_1	training
4ewv_2	training
4a81_2	training
4a4x_1	training
5ilw_1	training
3jzi_1	training
3wzn_1	training
4mrx_1	training
3biz_1	training
3hyz_2	training
1n3r_12	training
4rhe_1	training
1j37_1	training
4yi7_1	training
3if2_1	training
4dld_1	training
3akl_1	training
4k9n_4	training
3h59_1	training
3br0_1	training
1mxf_1	training
1maq_1	training
4i52_5	training
4l0o_4	training
1f28_5	training
2c6k_1	training
4xnh_1	training
2giu_1	training
5gpb_1	training
1q3h_2	training
2nxi_9	training
1axe_2	training
4a9h_3	training
3dok_1	training
4epx_2	training
2wqo_1	training
3kh5_2	training
2q3e_13	training
4zr5_1	training
2p6i_1	training
1t7k_1	training
2zts_2	training
3osh_1	training
3gwf_1	training
3o0q_3	training
4mcb_1	training
1t9a_3	training
1lqy_1	training
2q9c_1	training
3nc2_1	training
3fwj_1	training
3c3d_2	training
3v2b_1	training
1x01_2	training
3h4v_5	training
2zyt_1	training
2h1h_1	training
1ifu_1	training
3e93_1	training
4f8h_5	training
2xk4_1	training
1g9b_1	training
4yvh_1	training
2aq7_1	training
2zdu_1	training
1ie4_2	training
3pgh_2	training
1w1r_1	training
2h59_1	training
4jua_1	training
4h4s_1	training
3d5q_1	training
3vif_1	training
3qft_2	training
1ib0_1	training
1gwn_1	training
3i99_1	training
1hii_1	training
1ec0_1	training
3c0i_1	training
3ik7_4	training
4fv5_1	training
3ben_2	training
4k5r_1	training
4d8n_1	training
1pn3_1	training
3etd_1	training
2ch6_3	training
4u16_2	training
4to6_7	training
3nly_1	training
2eld_1	training
5epv_3	training
3zid_1	training
1c8t_2	training
3ump_1	training
2d8a_1	training
1zsb_1	training
3ojo_2	training
4nyv_1	training
2z6i_1	training
2hl1_1	training
4ge9_2	training
1aku_1	training
2ay8_1	training
1ofd_1	training
1fvo_2	training
4nes_1	training
5jlj_1	training
4hki_2	training
3l67_1	training
1uog_1	training
2a1m_1	training
4rsy_2	training
4hib_1	training
1yqd_1	training
1wbs_1	training
4xz3_1	training
4h8a_2	training
3t10_1	training
4i9b_2	training
4crs_1	training
4eso_3	training
4jf1_2	training
1g35_1	training
2gvg_3	training
4eyj_1	training
4bbg_1	training
3ndc_2	training
2ako_2	training
3zmm_2	training
1did_2	training
3zlx_1	training
4cea_2	training
1zgc_1	training
3hmv_1	training
2pio_1	training
1p84_2	training
5imn_3	training
4a7b_2	training
4z0p_1	training
1xv9_1	training
4o0r_1	training
3tut_1	training
3sai_2	training
1n22_2	training
4jpg_1	training
3lkz_2	training
3mvz_2	training
4iok_1	training
4ef4_1	training
2qzl_1	training
4ubf_4	training
4f3i_1	training
1zgi_1	training
5bsg_10	training
4r8q_1	training
3owj_1	training
2xnn_1	training
2oh4_1	training
5aku_1	training
3av7_1	training
3r33_1	training
3urq_1	training
2brg_1	training
3x1w_1	training
4xxg_1	training
4zvr_2	training
3juk_1	training
1f0y_2	training
4lnb_1	training
1eq2_12	training
2pd8_1	training
4ftq_1	training
2gna_2	training
1nvq_2	training
3dz4_1	training
1e3s_4	training
3flk_1	training
3wi6_1	training
3afh_1	training
2cf6_1	training
4ca5_1	training
1tuv_1	training
4j2w_1	training
3ar6_1	training
4z24_2	training
4bdo_3	training
2q0k_1	training
2kaw_1	training
4ccu_1	training
3qcm_1	training
1ogu_2	training
1ld8_1	training
3eq6_2	training
4diq_1	training
3ftx_1	training
4r3a_2	training
3dqr_4	training
3sa8_1	training
3wsb_3	training
1q84_1	training
2fhn_2	training
5jlc_1	training
3ncz_1	training
3jvh_1	training
1dg8_1	training
1rdt_2	training
2zkj_2	training
3i58_2	training
1xco_5	training
4dk7_1	training
4jvl_2	training
2bu2_1	training
1ayp_5	training
3unk_1	training
2zxu_2	training
1pp9_1	training
2dsa_3	training
2qs4_1	training
1i75_1	training
3u04_1	training
1xva_1	training
3vi5_1	training
4pc3_2	training
3qtw_1	training
3d4p_2	training
2cke_2	training
2j07_1	training
1p0h_1	training
4hcy_2	training
4jk3_1	training
1lhn_1	training
3zhz_1	training
2qcu_3	training
4kiq_3	training
4f64_2	training
3ihk_3	training
3e7i_5	training
3w2f_2	training
4n4w_1	training
1jus_1	training
4xey_1	training
2w8y_2	training
4mmc_1	training
5e72_1	training
1lc3_1	training
5kcp_1	training
1ou4_2	training
1fnd_2	training
2vet_1	training
2vci_1	training
4lm4_1	training
4ivq_1	training
2gr0_2	training
3o6r_2	training
4ucn_1	training
4a99_5	training
4bga_1	training
4bcm_2	training
4yp6_2	training
3anx_2	training
3aiq_1	training
3ans_1	training
1bo4_2	training
4iv0_2	training
2jc6_1	training
3plq_1	training
5d5b_4	training
3q1k_1	training
3qji_1	training
4omr_1	training
2f98_2	training
3qvr_1	training
2e8q_1	training
1vdc_1	training
3uf6_1	training
2ojt_2	training
1zjz_1	training
2eau_1	training
2zse_1	training
1in5_1	training
1zos_6	training
3atz_1	training
3oog_1	training
1f3b_1	training
4ael_1	training
3sw8_1	training
4koy_1	training
2jds_1	training
4k42_4	training
3h7u_1	training
4lwb_1	training
3ojl_2	training
5bx3_1	training
2brb_1	training
3tpr_1	training
1fv0_1	training
4ihi_1	training
3nbp_1	training
4dm6_2	training
2uzt_1	training
3dtw_2	training
3o0o_4	training
4gte_3	training
5a02_3	training
4j0t_1	training
2p9h_1	training
2q3e_12	training
3nlp_2	training
3ruc_5	training
4k6z_1	training
4r87_8	training
1akw_1	training
3ura_1	training
4ewh_1	training
3zpq_3	training
2iog_1	training
2w6c_1	training
2qd2_1	training
1jt6_1	training
1f0l_1	training
4fry_1	training
2r43_1	training
4k28_1	training
4cf6_2	training
1kwq_1	training
1xal_2	training
1o79_3	training
4lfv_1	training
1xor_1	training
4coj_2	training
2apg_1	training
2k0g_1	training
4fll_1	training
1i90_1	training
1djl_2	training
3upj_1	training
3zsq_2	training
1z5v_1	training
1csc_1	training
2ada_1	training
4awo_2	training
3cbl_1	training
1sb9_1	training
3nlk_3	training
1wzy_1	training
4hlw_1	training
1pg3_1	training
4hbn_1	training
4l2z_1	training
1if7_1	training
1zhw_1	training
1xjn_6	training
1hdz_2	training
3rme_2	training
3pe2_1	training
4cei_2	training
1saz_1	training
3q5l_3	training
1e26_1	training
2a4n_2	training
4kfg_2	training
2c7g_1	training
1p9p_1	training
2dsg_1	training
3qrw_1	training
3t5i_1	training
5aaa_1	training
3ad9_2	training
1hbv_1	training
3cnd_2	training
1b48_1	training
2ba9_1	training
4agw_2	training
4cdg_1	training
3vpb_4	training
1u7t_1	training
2fum_1	training
2qnq_1	training
1m00_1	training
4klr_2	training
3iej_1	training
3af2_1	training
4tnp_5	training
3vth_1	training
2wi5_1	training
3fu3_3	training
3zpu_1	training
4z35_1	training
4mit_3	training
3r95_2	training
6gsv_2	training
4mle_1	training
4s1h_2	training
4n49_1	training
3evb_1	training
4dg3_1	training
1sby_2	training
4fwf_1	training
2bow_1	training
4gqi_2	training
3w2n_1	training
2qu6_1	training
3ioe_1	training
4jz7_1	training
3ppo_1	training
1wdt_1	training
2fr1_1	training
1n5s_1	training
4z0h_1	training
1y5v_1	training
1ro6_2	training
2vyv_1	training
1c0l_1	training
3s79_1	training
4ejj_4	training
1oh0_2	training
2nnl_1	training
3uxj_2	training
2fgi_1	training
2yat_1	training
3q1f_1	training
4b4w_3	training
1xq6_2	training
3zzh_1	training
3wrk_1	training
4dmm_3	training
2qd8_1	training
4jnm_2	training
1a4l_2	training
1get_4	training
1vp6_1	training
1w5s_1	training
3q8u_3	training
2b7z_1	training
3myz_1	training
4gg1_1	training
4yek_1	training
2vwv_1	training
1bim_1	training
4hys_1	training
3kwn_1	training
4fv7_1	training
2ves_1	training
5d8u_1	training
4gb9_1	training
2i4v_1	training
4kp5_4	training
2a1h_1	training
3dl0_1	training
4rvj_2	training
4eos_1	training
4hia_1	training
4xcz_2	training
3g5q_1	training
1upv_1	training
3zcm_2	training
1ykf_3	training
3nln_1	training
1vrt_1	training
3bbh_2	training
2zro_1	training
2g5o_2	training
1u0h_3	training
3swq_1	training
3hco_1	training
2yg5_1	training
1t79_1	training
2h23_3	training
4ju1_2	training
4kba_4	training
3wv9_2	training
3cd5_4	training
4hyi_1	training
5ej9_7	training
3lm4_3	training
1fdi_2	training
4oav_2	training
4b7z_2	training
4fhb_1	training
4qqz_3	training
2o8h_1	training
3rga_2	training
4kqw_1	training
1q4g_2	training
4luh_2	training
4avl_4	training
2c43_1	training
1dvr_1	training
3liq_1	training
1fdt_1	training
1kb9_2	training
4fhk_1	training
4qxr_2	training
1i5r_1	training
1njf_2	training
3ael_4	training
4cok_2	training
2xgo_1	training
4hbg_1	training
2d0k_1	training
1vaf_2	training
3nlc_1	training
3uox_1	training
2wp5_2	training
4ej1_2	training
2ijg_2	training
2pam_1	training
3kdb_1	training
3cv9_1	training
1q5d_1	training
2pck_1	training
2exl_1	training
3qbv_2	training
1hk3_1	training
1atr_1	training
4wuo_2	training
3huc_1	training
3mg3_1	training
4q23_1	training
1m2j_1	training
3bv7_2	training
1zxc_1	training
2iuu_5	training
4psg_1	training
2cig_1	training
2af3_1	training
2ynh_1	training
3wv7_1	training
4uhr_1	training
2ati_2	training
2xuz_1	training
2c2b_1	training
1ng4_2	training
2hhu_1	training
1w19_4	training
3eq8_1	training
2i0y_1	training
3v4a_1	training
4tnr_1	training
2rcw_1	training
1j4h_1	training
3fln_1	training
3kme_1	training
2ioa_3	training
1wvy_1	training
2ivu_1	training
5koi_1	training
3dyh_2	training
1ryi_3	training
2aa6_1	training
5fhq_1	training
4afe_1	training
4eqg_1	training
4m0f_2	training
2xyt_4	training
4eil_9	training
1xcb_7	training
4ogh_1	training
3s3g_1	training
4f9a_1	training
1oyy_1	training
3ete_11	training
2ydw_2	training
3cmp_2	training
4ite_1	training
4wdf_1	training
4yv2_1	training
4cid_1	training
3tle_1	training
1fej_1	training
4eh5_1	training
2ywv_1	training
2eni_1	training
1wxy_1	training
1y4l_1	training
3w3d_1	training
4upj_1	training
3uxv_1	training
2e91_2	training
1qss_1	training
1bx6_1	training
1nuq_2	training
4ux9_2	training
3b2t_1	training
1cq7_1	training
2zfu_1	training
4tny_10	training
4j1r_2	training
2vss_2	training
2j3k_2	training
1t7t_1	training
4a85_1	training
1ae1_2	training
3cx4_1	training
5ent_1	training
1mp4_2	training
1kyz_3	training
4eym_1	training
3l04_2	training
1w0k_1	training
4heu_1	training
2xlt_2	training
4fyx_1	training
4amx_1	training
1uxn_1	training
3ld6_2	training
4zuk_8	training
2ohu_1	training
3oia_1	training
1uvs_1	training
2vdv_2	training
4h8i_1	training
1z1f_1	training
2wa2_2	training
3uqd_2	training
3ng9_1	training
4kmz_1	training
5kje_2	training
4k5y_3	training
4edy_1	training
2fzh_1	training
1l8a_1	training
3uko_2	training
1ysi_1	training
1tl7_2	training
2dfv_3	training
3tdv_2	training
3fr5_1	training
1ypl_1	training
2fvd_1	training
4afg_2	training
1e1k_2	training
1k0l_1	training
1q7a_1	training
4a6e_1	training
3ea5_2	training
2igy_1	training
2ou5_1	training
3bvb_1	training
1h9z_1	training
2y5l_2	training
2yvl_4	training
2ban_1	training
2c54_2	training
2c3c_3	training
1piv_1	training
2pub_1	training
1b4p_1	training
3d91_2	training
2nvb_3	training
1dis_1	training
4e09_1	training
3ufp_3	training
2uz1_2	training
2vhx_2	training
2pix_1	training
4rto_1	training
5f59_1	training
4fkp_1	training
1zrq_1	training
1bqo_1	training
3o26_1	training
1s0z_1	training
4ptf_1	training
2ejj_1	training
2ikj_1	training
3fx4_1	training
4bj9_1	training
2ouz_1	training
2vcg_3	training
2jbs_3	training
1n9l_1	training
2ycq_1	training
4g2y_1	training
1gia_1	training
2iei_2	training
4col_2	training
4fcd_1	training
4l0s_2	training
2xje_1	training
5ig2_3	training
3ccc_1	training
3tgy_1	training
2nmt_2	training
3tr0_1	training
2wd8_3	training
3own_2	training
1w84_1	training
1tsd_2	training
2cbj_2	training
4amb_1	training
2hry_1	training
1gzu_1	training
1uof_1	training
1bkg_1	training
4ynt_1	training
2gn9_1	training
3lo5_2	training
3rue_1	training
1ux0_2	training
1woo_1	training
3tub_1	training
3sfz_2	training
1m76_4	training
2hzn_1	training
1y2c_1	training
1jsc_3	training
2d4h_2	training
4a51_10	training
3bhr_1	training
3ta2_3	training
1bh5_3	training
3oa2_3	training
2gyo_1	training
3ue4_1	training
4zj8_1	training
4uwm_2	training
3kie_8	training
4h38_1	training
1gve_1	training
2nv4_2	training
3b1x_2	training
2w9s_5	training
1f3e_1	training
2h55_1	training
1uxy_1	training
2mji_1	training
3h5s_2	training
4twr_1	training
3vgn_2	training
2wp5_5	training
3p2k_2	training
5l3d_1	training
3rgf_1	training
3e67_4	training
3wbb_3	training
4ep9_1	training
3k5e_1	training
1c2t_3	training
3rsv_1	training
1mp8_1	training
3ft8_1	training
2ihv_3	training
4bj8_13	training
1t4v_1	training
1ia1_3	training
2rdn_1	training
5c3q_3	training
4jub_4	training
4r57_10	training
3cy3_1	training
1dls_1	training
2pot_1	training
1kvo_5	training
1dku_2	training
1fdk_1	training
5c7o_2	training
1hdx_1	training
1sus_3	training
3pqf_1	training
3giy_1	training
2etk_1	training
2xyd_1	training
1ksz_1	training
2izj_1	training
1t2a_4	training
3h3j_1	training
3rt8_1	training
4eh8_1	training
4bfq_6	training
3sf6_1	training
2hru_1	training
4qbj_1	training
4kq2_3	training
4d4s_1	training
4djy_2	training
3lil_1	training
1cul_1	training
4boy_2	training
4du8_1	training
1n4s_4	training
4xlv_1	training
1q22_1	training
1oon_1	training
3lpf_1	training
1d4p_1	training
4dl9_2	training
1u8x_1	training
1nvr_1	training
1wnt_3	training
3chr_1	training
2opp_1	training
3ojx_2	training
3anm_3	training
5iqd_1	training
1z0f_1	training
1yc1_1	training
4h57_1	training
1xur_1	training
4opi_1	training
2v3o_1	training
1ju6_4	training
4ho8_8	training
3npc_2	training
3wd9_2	training
3pxy_1	training
1e7v_1	training
1rbm_1	training
3qvx_1	training
2of4_1	training
4asg_1	training
4e70_1	training
4gca_1	training
2x6d_1	training
2zrv_1	training
3nl6_3	training
1ra3_2	training
1ja1_1	training
2osb_1	training
4c05_1	training
1eqa_1	training
4ksp_2	training
3ke1_1	training
4frk_1	training
3iog_1	training
3ho2_1	training
3uax_1	training
3qmn_12	training
2w3w_1	training
1okz_1	training
2jgb_1	training
1fnd_1	training
4w5k_1	training
3bkb_1	training
4y35_1	training
4n3e_7	training
3fvq_1	training
1tf7_4	training
3vwd_1	training
5fm6_1	training
4dk8_2	training
1i5a_1	training
5liu_1	training
1scu_1	training
3zns_3	training
2erp_2	training
4n57_2	training
3ef5_1	training
1e9h_1	training
3kzo_2	training
3qzg_1	training
3p62_1	training
2xls_8	training
3lij_1	training
4cp4_1	training
3p99_4	training
4ivo_1	training
4jjk_1	training
3hji_1	training
1ur5_2	training
1opm_1	training
1zxb_2	training
1i5c_1	training
1yp4_2	training
4fiz_1	training
2oos_2	training
3h06_2	training
2cib_1	training
2x0r_2	training
3eu5_1	training
2pvy_1	training
1ofe_2	training
4yao_3	training
3nzp_2	training
2q59_1	training
4e26_2	training
4pds_1	training
2jj1_6	training
1b16_2	training
3mq4_1	training
4cee_2	training
4e5y_2	training
5jqh_1	training
2qbn_1	training
3pcf_2	training
3ufw_4	training
4tnq_5	training
1jyw_4	training
1kvs_1	training
4eyb_2	training
3pll_1	training
4bdg_1	training
3ule_1	training
1pn4_3	training
4tsr_1	training
4eoo_1	training
1s1w_1	training
3k3b_1	training
4kqu_2	training
4uzq_1	training
4xp3_1	training
3rq8_1	training
2vuu_4	training
4lol_1	training
4rw6_1	training
3wbw_1	training
4y12_1	training
3uce_2	training
3nub_1	training
1dzk_2	training
5ce3_2	training
2vts_1	training
1mk1_1	training
1ypm_1	training
3w3o_2	training
3w8r_3	training
3na1_2	training
1sej_9	training
1lrj_1	training
4xye_2	training
4j03_1	training
1m7b_1	training
4xhg_1	training
3nup_1	training
3bva_1	training
1akc_1	training
4l16_1	training
3vf5_1	training
4g8c_2	training
4pwd_1	training
1oir_1	training
5fa1_1	training
2r6h_3	training
3iof_1	training
4jbo_1	training
3akl_3	training
3c16_1	training
3zhs_1	training
3b3j_4	training
2eh5_1	training
4m6q_1	training
4k41_2	training
3px3_2	training
2bbb_1	training
4eh3_1	training
3gx9_1	training
1utt_1	training
4jxr_1	training
2c9e_3	training
3etg_6	training
2wmw_1	training
4hld_1	training
1gvw_1	training
3szc_1	training
4rnh_1	training
3pzc_2	training
2a0c_1	training
3lal_1	training
4i5x_1	training
3lfa_1	training
2itt_1	training
1l5s_1	training
1z89_1	training
3up0_1	training
3f2p_1	training
2cu0_1	training
1ksk_1	training
5fs6_1	training
4l8m_1	training
3up4_1	training
4npt_1	training
2d1t_1	training
4h0v_2	training
1onp_2	training
4a9s_1	training
2weo_1	training
4y9r_6	training
1qax_1	training
1het_1	training
3zrk_1	training
1zwl_1	training
1d7o_1	training
3sju_2	training
4dcv_1	training
4bva_2	training
2oah_1	training
2f8l_1	training
3jqc_2	training
5cae_1	training
1tvw_1	training
4bis_1	training
1pax_1	training
2r4f_4	training
2pdx_1	training
1g4t_1	training
3peh_1	training
3ggf_1	training
4ovi_1	training
2r5q_2	training
4i5v_1	training
4djp_1	training
3mzt_1	training
1njf_4	training
2hk5_1	training
1xqd_1	training
1pnv_1	training
2iiq_2	training
1n5v_1	training
1mfz_3	training
3hyx_4	training
1l0o_2	training
1tsy_1	training
1g8j_3	training
1rt2_1	training
1rl3_2	training
4j26_2	training
4fhp_1	training
2xnb_1	training
3msn_1	training
3f10_1	training
3vy5_1	training
2vp2_1	training
3uyk_1	training
2uxx_1	training
3khu_5	training
1jpa_1	training
2zi2_1	training
1fmb_1	training
1k9s_1	training
3w55_1	training
3hgg_1	training
4jwl_1	training
4oad_1	training
4bur_1	training
3ctj_1	training
2qzz_1	training
4ced_2	training
3nx4_2	training
3for_1	training
3unj_1	training
4ajf_1	training
2d1c_1	training
3q5p_1	training
1upb_1	training
2dq7_1	training
3pkc_1	training
4ivy_1	training
3uzc_1	training
3ox4_1	training
1m2z_1	training
3i8a_1	training
3zoz_1	training
1jhy_1	training
4xb1_1	training
2gc8_1	training
3hfb_1	training
2xrw_1	training
4nbw_1	training
4fou_1	training
3rq6_1	training
2qju_1	training
1kpm_1	training
2qtc_2	training
4de3_1	training
3t88_4	training
1kh3_1	training
4hw7_1	training
1daa_2	training
1n7h_1	training
3tr9_1	training
4l6s_1	training
2chx_1	training
3u57_1	training
3el9_1	training
1xa5_1	training
4bus_1	training
3ovs_2	training
4ahv_2	training
1dz6_2	training
3nf9_2	training
4ee3_3	training
4fv3_1	training
2ay2_1	training
1q65_1	training
1sqp_1	training
2ay5_1	training
2ejk_1	training
4frj_1	training
4z44_1	training
3a7e_1	training
1zid_1	training
3t3z_2	training
5da9_2	training
3fvu_1	training
4l4c_1	training
2cct_1	training
2jj2_6	training
3e6o_3	training
4cby_3	training
2itq_1	training
2e8u_1	training
2d61_1	training
3asj_1	training
2biw_4	training
2yay_1	training
5im3_3	training
2hc0_1	training
2qc8_11	training
1kzj_3	training
1byq_1	training
2x7t_1	training
2vpr_1	training
4fud_1	training
2rth_1	training
3h18_1	training
2gl0_6	training
3ryh_3	training
2yvg_2	training
4fqs_2	training
2c5y_1	training
3kec_1	training
4n65_1	training
3zlw_1	training
3iny_1	training
2nad_1	training
4pyn_1	training
4j0s_1	training
4lpk_2	training
4cng_1	training
5epe_1	training
3at3_1	training
1bl7_1	training
3b05_4	training
1c24_1	training
4lv9_2	training
3qrm_1	training
4eag_2	training
3ixj_2	training
1np7_1	training
2wwj_2	training
1tdf_1	training
2w7x_1	training
3e30_1	training
1gsn_1	training
1v93_1	training
3ik6_1	training
4ax8_1	training
4gae_1	training
4ajw_1	training
3o9b_1	training
4s1b_2	training
1xuz_1	training
1k4g_1	training
2i7p_2	training
4hnb_1	training
2vwm_1	training
1gm8_1	training
1g9d_1	training
2vwu_1	training
3v2y_1	training
2xbj_1	training
2uzf_1	training
1gz4_7	training
2ws7_1	training
1z6p_1	training
4wfr_1	training
3uwb_1	training
4idg_1	training
5dp2_1	training
4l9q_1	training
3a3b_1	training
2xdo_2	training
4kpd_1	training
4fue_1	training
1t65_1	training
1n2s_1	training
5l8k_1	training
4r8h_3	training
3q0v_2	training
2jjx_1	training
1oho_1	training
2is0_1	training
3nug_3	training
1n2h_2	training
2ezt_1	training
4zvn_2	training
2xiq_1	training
1if5_1	training
2x97_1	training
5c4n_1	training
3u4r_2	training
4ork_4	training
3r3c_1	training
2a57_4	training
4ng5_3	training
1lfd_1	training
3ktl_1	training
2rgo_1	training
3ojg_1	training
4ma6_1	training
4ypu_2	training
2dv5_1	training
5amn_1	training
4jbs_1	training
3gxo_4	training
1hnj_1	training
1e3g_1	training
3t3q_3	training
3gan_1	training
2pae_2	training
3tnf_1	training
1nqu_1	training
3u9y_1	training
1lhw_1	training
1zgy_1	training
3rnn_1	training
4i2p_1	training
2cgw_1	training
4pgt_2	training
3c4z_1	training
2zmd_1	training
2q0l_1	training
1sx4_1	training
3vzd_1	training
2y03_2	training
3jq3_1	training
3pdu_4	training
5c3a_1	training
1h39_1	training
2r3g_1	training
2g1o_1	training
4hvb_1	training
1pow_2	training
3iqz_3	training
2dxw_1	training
2e2p_1	training
3ndr_2	training
3ews_2	training
4zfn_1	training
3qts_1	training
2rr1_1	training
3okf_2	training
2gu8_1	training
3hkv_1	training
3n4b_1	training
5js6_1	training
3v35_2	training
2hfn_8	training
1szf_1	training
3pnd_4	training
4cax_2	training
4fcb_1	training
3i7e_1	training
1jdv_3	training
2oj9_1	training
4ld2_1	training
3kmt_4	training
4dpi_1	training
4aov_1	training
1k6t_1	training
2rtf_1	training
1a80_1	training
4fux_1	training
4k77_1	training
4apu_2	training
4g6n_1	training
1egd_3	training
3ce3_1	training
2e9v_2	training
5ar4_2	training
4wqm_1	training
1t09_1	training
3hv4_2	training
4lv7_1	training
3qv1_3	training
1gar_1	training
1m79_2	training
2pdu_1	training
1qz6_1	training
3nly_2	training
1tbb_1	training
1o5g_1	training
3aty_2	training
3fco_2	training
2w2v_4	training
3kb1_1	training
2zm4_1	training
1m2x_3	training
3m0i_1	training
2gr2_1	training
3t3i_1	training
1zyx_1	training
4pl3_1	training
1ddu_4	training
2od7_1	training
1tl3_1	training
2q0u_1	training
3m30_2	training
1m2o_2	training
4yuz_2	training
3ko8_1	training
2vk8_1	training
3cht_1	training
3two_1	training
4o4i_7	training
3kbo_2	training
4twl_2	training
4h4d_2	training
3u8m_3	training
1kek_2	training
4f6v_1	training
2ed4_3	training
3d28_2	training
3kif_2	training
2z71_1	training
4uck_2	training
3vv8_1	training
2b9x_1	training
3b9l_2	training
4fc7_3	training
3dz6_1	training
1bmf_3	training
2dv3_1	training
2gfs_1	training
5f12_2	training
3ncg_1	training
4a80_1	training
3ahj_1	training
2gpu_1	training
3nos_2	training
3e5a_1	training
3cuk_2	training
3iqe_10	training
1jm6_2	training
1qw5_2	training
1ngi_1	training
3plp_1	training
4u03_1	training
4xsv_1	training
3vas_2	training
4gol_2	training
4ka6_4	training
2huv_1	training
2xb7_1	training
2h8h_1	training
1cf3_1	training
4dus_1	training
3a1c_2	training
1kw0_1	training
3zh8_1	training
1mqw_1	training
4eut_1	training
3nyr_1	training
5eja_7	training
2i8c_2	training
2uvz_1	training
1mqe_1	training
2wjo_1	training
1vft_2	training
4ddl_2	training
2ylw_1	training
4qxa_1	training
3vjn_1	training
2dqm_1	training
2zba_4	training
3zep_2	training
4fko_1	training
2zfn_1	training
4yal_1	training
4fr8_1	training
3g6x_1	training
1a9y_1	training
1q8u_1	training
5irn_1	training
4li6_1	training
4cbq_3	training
5adh_1	training
2is7_1	training
2g6i_1	training
2v5u_2	training
4a33_1	training
2vqd_1	training
3fbu_1	training
1dmh_1	training
2r0u_1	training
3dvl_6	training
2fbw_2	training
3m7i_1	training
3ufq_1	training
1w13_1	training
4fta_1	training
2rtg_1	training
2v57_1	training
4joa_1	training
4fvq_1	training
3elm_2	training
1v08_2	training
1zji_2	training
1ttv_1	training
1mx0_1	training
4r09_1	training
3lm9_1	training
3ibq_1	training
3qiz_1	training
1cs4_3	training
4tuy_1	training
4ku7_1	training
2xh9_4	training
1ib1_1	training
3vid_1	training
2y37_4	training
3g0y_1	training
4lxd_1	training
3na0_1	training
2pwr_1	training
4gmy_1	training
1k3t_1	training
1s39_1	training
3nxo_1	training
1k22_1	training
4hyx_1	training
4lxb_1	training
1eqh_2	training
3bsc_2	training
3ghv_1	training
3mau_1	training
2c47_3	training
5kj6_1	training
4x24_2	training
1bl6_1	training
2cch_2	training
3udz_2	training
2pym_1	training
4m6j_1	training
3vgl_1	training
2yi7_1	training
2bf4_4	training
1nq2_1	training
3wri_2	training
1m3q_1	training
3rfx_1	training
1yda_1	training
4mbs_2	training
1wk8_1	training
5hpy_2	training
2cye_4	training
4fsm_1	training
2x2m_1	training
3fkn_1	training
4b7x_11	training
2g27_2	training
4or0_6	training
4i1n_1	training
4r7u_1	training
4la0_2	training
3c21_1	training
3k90_1	training
1tkt_1	training
4y6n_1	training
1uu7_1	training
4hvi_1	training
4hxy_2	training
3zj0_1	training
1ig0_1	training
2wot_1	training
2opm_1	training
7prc_1	training
4kak_1	training
2tsr_2	training
4gzm_2	training
5i67_1	training
4kne_1	training
4fw3_2	training
3mx2_2	training
2pun_2	training
1gii_1	training
1w35_1	training
1zsr_1	training
4l9i_2	training
2dkh_1	training
1kif_5	training
4dkj_1	training
1kuy_1	training
2g9r_1	training
2gcp_1	training
4x5h_1	training
2cda_2	training
3g5h_1	training
1yv5_1	training
4yyy_1	training
1r31_1	training
2dt5_1	training
4aux_1	training
3axb_1	training
1xry_1	training
4cx4_3	training
3lm8_4	training
1i05_1	training
1g7v_1	training
3qce_1	training
1kor_4	training
4gv1_1	training
1r35_2	training
4mpr_1	training
4aos_1	training
5fsx_2	training
3q5d_1	training
2g8d_1	training
4rkd_1	training
1yet_1	training
3b92_1	training
4l4v_1	training
5itz_1	training
4aa4_1	training
3orn_1	training
4gu9_2	training
2x90_1	training
3u2l_1	training
1i9l_2	training
4o8j_2	training
1hvr_1	training
1tkx_1	training
2vtj_1	training
2jdc_1	training
3ha7_1	training
3cbs_1	training
4yry_3	training
2qi5_1	training
2zw5_2	training
3cx5_2	training
2jfa_2	training
1rl4_4	training
3fud_2	training
4ku3_1	training
2j9l_4	training
5c8a_4	training
4btt_1	training
3wrl_1	training
4biz_1	training
1x8j_1	training
4i42_4	training
3zux_1	training
4m11_2	training
4l5m_1	training
[truncated: 3,001 more rows]
